# Supplementary material for: New infant formulas for healthy term infants: A randomized, controlled, double-blind, multicenter, non-inferiority design safety study
Source: PLoS One. 2025 Dec 17;20(12):e0336689. doi: 10.1371/journal.pone.0336689 (PMC12711075; doi:10.1371/journal.pone.0336689)
Supplement: S1 Data — (XLSX) [file pone.0336689.s002.xlsx]

## Sheet: Formula Composition
Table S1. Ingredient Composition of Formulas
	Nutrients/100 calories (or 5 fl oz)				Nutrients/L
Component	Enfamil Premium	Enfamil	BBN-001 Formula	BBN-102 Formula	Enfamil Premium	Enfamil	BBN-001 Formula	BBN-102
Energy, kcal	20	20	20	20	140.78	140.78	140.78	990.955
Protein (g)	2.0	2	2.2	2.5	14.078	14.078	15.4858	17.5975
Fat (g)	5.3	5.3	5.4	5.1	37.3068	37.3068	38.0107	35.899
OPO Sn-2 oil	0	0	0.7	0.7	0	0	4.92731	4.92731
Carbohydrate (g)	11.3	11.3	10.7	10.5	79.5409	79.5409	75.3175	73.9097
Dietary Fiber (mg)	**	**	130.2	330	**	**	916.48	2322.88
Galactoligosaccharide (mg)	284.131	284.131	29.5	300	2000	2000	207.651	2111.7
Polydextrose (mg)	284.131	284.131	30	0	2000	2000	211.17	0
Fructoligosaccharide (mg)	0	0	70.7	30	0	0	497.658	211.17
Linoleic Acid (mg)	800	780	850	850	5631.21	5490.43	5983.16	5983.16
Vitamin A (IU)	300	300	300	300	2111.7	2111.7	2111.7	2111.7
Vitamin D (IU)	60	60	60	60	422.341	422.341	422.341	422.341
Vitamin E (IU)	2	2	2	2	14.078	14.078	14.078	14.078
Vitamin K (µg)	9	9	9	9	63.3511	63.3511	63.3511	63.3511
Vitamin B1 (µg)	80	80	80	80	563.121	563.121	563.121	563.121
Vitamin B2 (µg)	140	140	140	140	985.462	985.462	985.462	985.462
Vitamin B3 (µg)	1000	1000	1000	1000	7039.02	7039.02	7039.02	7039.02
Vitamin B6 (µg)	60	60	60	60	422.341	422.341	422.341	422.341
Vitamin B12 (µg)	0.3	0.3	0.3	0.3	2.1117	2.1117	2.1117	2.1117
Folic acid (µg)	16	16	16	16	112.624	112.624	112.624	112.624
Pantothenic Acid (µg)	500	500	600	600	3519.51	3519.51	4223.41	4223.41
Biotin (µg)	3	3	3	3	21.117	21.117	21.117	21.117
Vitamin C (mg)	12	12	12	12	84.4682	84.4682	84.4682	84.4682
Choline (mg)	24	24	24	24	168.936	168.936	168.936	168.936
Inositol (mg)	6	6	6	6	42.2341	42.2341	42.2341	42.2341
Calcium (mg)	78	78	78	78	549.043	549.043	549.043	549.043
Phosphorus (mg)	43	43	43	43	302.678	302.678	302.678	302.678
Magnesium (mg)	8	8	8	8	56.3121	56.3121	56.3121	56.3121
Iron (mg)	1.8	1.8	1.8	1.8	12.6702	12.6702	12.6702	12.6702
Zinc (mg)	1.0	1	1.0	1	7.03902	7.03902	7.03902	7.03902
Manganese (µg)	15	15	15	15	105.585	105.585	105.585	105.585
Copper (mg)	75	75	75	75	527.926	527.926	527.926	527.926
Iodine (µg)	15	15	10	15	105.585	105.585	70.3902	105.585
Sodium (mg)	27	27	27	27	190.053	190.053	190.053	190.053
Potassium (mg)	108	108	108	108	760.214	760.214	760.214	760.214
Chloride (mg)	63	63	63	63	443.458	443.458	443.458	443.458
Selenium (µg)	2.8	2.8	2.8	2.8	19.7092	19.7092	19.7092	19.7092
β-carotene (µg)	0	0	19	19	0	0	133.741	133.741
Lutein (µg)	0	0	18	10	0	0	126.702	70.3902
Nucleotides (mg)	4.2	*	3.9	4	29.5639	0	27.4522	28.1561
L-Carnitine (mg)	**	**	1.4	1.3	**	**	9.85462	9.15072
Taurine (mg)	**	**	5.8	6	**	**	40.8263	42.2341
Osteopontin (mg)	*	*	18	0	*	126.7	126.702	8.6
Lactoferrin (mg)	*	*	7.8	9	*	*	54.9043	63.3511
Docosahexaenoic acid (DHA) (mg)	17	17	9.7	9.6	119.663	119.663	68.2785	67.5746
Arachidonic acid (ARA) (mg)	34	25	19.4	19	239.327	175.975	136.557	133.741
g, gram; IU, international unit ; µg, microgram; mg, milligram; OPO, 1,3-dioleoyl-2-palmitoylglycerol. Data about Enfamil PREMIUM® Infant formula received from personal communication by email with company representative. *Not Added to Formula **Nutritional Information not available

## Sheet: CM
Table S2. Concomitant Medications in the Safety population	Phase 1							Phase 2
Category	Brand Formula n (%)	BBN-001 Formula n (%)	Fisher's Exact P-value	Relative Risk of BBN-001 group (reciprocal of RR)	RR L95%	RR U 95%		Brand Formula n (%)	BBN-102 Formula n (%)	Fisher's Exact P-value	Relative Risk of BBN-102 group (reciprocal of RR)	RR L95%	RR U 95%
n	114	116						125	103
Subjects with at least one concomitant medication	51 (44.7)	56 (48.3)	0.5998	1.079	0.8178	1.428		53 (42.4)	34 (33.0)	0.1713	0.7785	0.5495	1.09
Other drugs for functional gastrointestinal disord	17 (14.9)	24 (20.7)	0.3022	1.387	0.7963	2.433		20 (16.0)	10 (9.7)	0.1745	0.6068	0.2998	1.212
Simethicone	17 (14.9)	24 (20.7)	0.3022	1.387	0.7963	2.433		20 (16.0)	10 (9.7)	0.1745	0.6068	0.2998	1.212
Anilides	21 (18.4)	14 (12.1)	0.7404	1.123	0.6683	1.893		21 (16.8)	9 (8.7)	0.0797	0.5201	0.2512	1.06
Paracetamol	NA	NA	NA	NA	NA	NA		21 (16.8)	9 (8.7)	0.0797	0.5201	0.2512	1.06
Tylenol /00020001/	21 (18.4)	14 (12.1)	0.7404	1.123	0.6683	1.893		NA	NA	NA	NA	NA	NA
Antibiotics	7 (6.1)	10 (8.6)	0.6157	1.404	0.5722	3.463		7 (5.6)	5 (4.9)	>0.9999	0.8669	0.2974	2.51
Tobramycin	NA	NA	NA	NA	NA	NA		0 (0.0)	3 (2.9)	0.0907	infinity	0.9606	infinity
Nystatin	7 (6.1)	6 (5.2)	0.783	0.8424	0.3048	2.323		6 (4.8)	3 (2.9)	0.5179	0.6068	0.1691	2.155
Azithromycin	0	2 (1.7)	0.4979	infinity	0.5176	infinity		NA	NA	NA	NA	NA	NA
Drugs for functional gastrointestinal disorders	NA	NA	NA	NA	NA	NA		0	5 (4.9)	0.0178	infinity	1.607	infinity
Gripe water (Foeniculum vulgare extract, Matricaria recutita flower, Sodium bicarbonate, Zingiber officinale extract)	NA	NA	NA	NA	NA	NA		0	5 (4.9)	0.0178	infinity	1.607	infinity
H2-receptor antagonists	7 (6.1)	10 (8.6)	0.6157	1.404	0.5722	3.463		8 (6.4)	3 (2.9)	0.3527	0.4551	0.1332	1.533
Famotidine	NA	NA	NA	NA	NA	NA		1 (0.8)	3 (2.9)	0.3303	3.641	0.5295	25.21
Ranitidine	7 (6.1)	10 (8.6)	0.6157	1.404	0.5722	3.463		7 (5.6)	0	0.0172	0	0	0.6501
Antiinfectives and antiseptics for local oral treatment	NA	NA	NA	NA	NA	NA		1 (0.8)	4 (3.9)	0.1781	4.854	0.7427	32.04
Nystatin	NA	NA	NA	NA	NA	NA		1 (0.8)	4 (3.9)	0.1781	4.854	0.7427	32.04
Penicillins with extended spectrum	5 (4.4)	10 (8.6)	0.2856	1.966	0.727	5.365		5 (4.0)	1 (1.0)	0.2258	0.2427	0.03786	1.532
Amoxicillin	5 (4.4)	9 (7.8)	0.4094	1.769	0.642	4.913		5 (4.0)	1 (1.0)	0.2258	0.2427	0.03786	1.532
Ampicillin	0	2 (1.7)	0.4979	infinity	0.5176	infinity		NA	NA	NA	NA	NA	NA
Expectorants	2 (1.8)	6 (5.2)	0.281	2.898	0.6855	12.4		0	3 (2.9)	0.0907	infinity	0.9606	infinity
Saline /01783401/	2 (1.8)	6 (5.2)	0.281	2.898	0.6855	12.4		0	3 (2.9)	0.0907	infinity	0.9606	infinity
Other antibiotics for topical use	2 (1.8)	6 (5.2)	0.281	2.898	0.6855	12.4		2 (1.6)	2 (1.9)	>0.9999	1.214	0.2167	6.785
Erythromycin	1 (0.9)	4 (3.4)	0.3696	3.931	0.6021	25.96		NA	NA	NA	NA	NA	NA
Mupirocin	1 (0.9)	2 (1.7)	>0.9999	1.966	0.2607	14.89		1 (0.8)	2 (1.9)	0.5905	2.427	0.3217	18.38
Other nasal preparations	5 (4.4)	2 (1.7)	0.2783	0.3931	0.08914	1.718		6 (4.8)	2 (1.9)	0.299	0.4045	0.09454	1.707
Sodium chloride	NA	NA	NA	NA	NA	NA		1 (0.8)	2 (1.9)	0.5905	2.427	0.3217	18.38
Gripe water /00049401/	5 (4.4)	2 (1.7)	0.2783	0.3931	0.08914	1.718		5 (4.0)	0	0.0656	0	0	0.8071
Zinc products	5 (4.4)	1 (0.9)	0.1177	0.1966	0.03067	1.243		6 (4.8)	3 (2.9)	0.5179	0.6068	0.1691	2.155
Zinc oxide	4 (3.5)	0	0.0587	0	0	0.928		4 (3.2)	3 (2.9)	>0.9999	0.9102	0.2317	3.556
Desitin /00263601/	2 (1.8)	0	0.2446	0	0	1.866		3 (2.4)	0	0.2537	0	0	1.529
Corticosteroids, weak (group 1)	4 (3.5)	1 (0.9)	0.2106	0.2457	0.0372	1.604		4 (3.2)	2 (1.9)	0.6922	0.6068	0.1316	2.774
Hydrocortisone	4 (3.5)	1 (0.9)	0.2106	0.2457	0.0372	1.604		4 (3.2)	2 (1.9)	0.6922	0.6068	0.1316	2.774
Selective beta-2-adrenoceptor agonists	2 (1.8)	4 (3.4)	0.6834	1.966	0.4294	9.061		3 (2.4)	3 (2.9)	>0.9999	1.214	0.2847	5.163
Salbutamol sulfate	NA	NA	NA	NA	NA	NA		1 (0.8)	3 (2.9)	0.3303	3.641	0.5295	25.21
Albuterol /00139501/	2 (1.8)	3 (2.6)	>0.9999	1.474	0.2995	7.283		2 (1.6)	0	0.5025	0	0	2.301
Third-generation cephalosporins	1 (0.9)	4 (3.4)	0.3696	3.931	0.6021	25.96		1 (0.8)	1 (1.0)	>0.9999	1.214	0.1275	11.54
Cefdinir	0	4 (3.4)	0.1218	infinity	1.041	infinity		NA	NA	NA	NA	NA	NA
Rocephin Im.	1 (0.9)	3 (2.6)	0.6218	2.948	0.4292	20.43		NA	NA	NA	NA	NA	NA
All other therapeutic products	2 (1.8)	0	0.2446	0	0	1.866		NA	NA	NA	NA	NA	NA
Other drugs for constipation	2 (1.8)	1 (0.9)	0.6201	0.4914	0.06485	3.706		2 (1.6)	0	0.5025	0	0	2.301
Glycerin /01736901/	2 (1.8)	1 (0.9)	0.6201	0.4914	0.06485	3.706		NA	NA	NA	NA	NA	NA
Silver compounds	0	2 (1.7)	0.4979	infinity	0.5176	infinity		NA	NA	NA	NA	NA	NA
Silver nitrate	0	2 (1.7)	0.4979	infinity	0.5176	infinity		NA	NA	NA	NA	NA	NA
Sympathomimetics used as decongestants	1 (0.9)	2 (1.7)	>0.9999	1.966	0.2607	14.89		NA	NA	NA	NA	NA	NA
Soothe /00256502/	1 (0.9)	2 (1.7)	>0.9999	1.966	0.2607	14.89		NA	NA	NA	NA	NA	NA
Unspecified herbal and traditional medicine	2 (1.8)	0	0.2446	0	0	1.866		2 (1.6)	0	0.5025	0	0	2.301
Antiifectives	1 (0.9)	1 (0.9)	>0.9999	0.9828	0.1033	9.348		NA	NA	NA	NA	NA	NA
Corticosteroids	1 (0.9)	1 (0.9)	>0.9999	0.9828	0.1033	9.348		NA	NA	NA	NA	NA	NA
Corticosteroids, moderately potent (group Ii)	1 (0.9)	1 (0.9)	>0.9999	0.9828	0.1033	9.348		NA	NA	NA	NA	NA	NA
Indifferent preparations	1 (0.9)	1 (0.9)	>0.9999	0.9828	0.1033	9.348		NA	NA	NA	NA	NA	NA
Normal saline	1 (0.9)	1 (0.9)	>0.9999	0.9828	0.1033	9.348		NA	NA	NA	NA	NA	NA
Other therapeutic products	1 (0.9)	1 (0.9)	>0.9999	0.9828	0.1033	9.348		NA	NA	NA	NA	NA	NA
Vitamin D and analogues	1 (0.9)	1 (0.9)	>0.9999	0.9828	0.1033	9.348		2 (1.6)	0	0.5025	0	0	2.301
Vitamin D /00107901/	1 (0.9)	1 (0.9)	>0.9999	0.9828	0.1033	9.348		2 (1.6)	0	0.5025	0	0	2.301
Soft paraffin and fat products	NA	NA	NA	NA	NA	NA		1 (0.8)	2 (1.9)	0.5905	2.427	0.3217	18.38
Bisabolol;Ceresin;Paraffin Soft;Paraffin Liquid;Wool alcohols	NA	NA	NA	NA	NA	NA		0	2 (1.9)	0.203	infinity	0.6385	infinity

## Sheet: MH
Table S3. Medical History in the Safety population	Phase 1							Phase 2
Category	Brand Formula n (%)	BBN-001 Formula n (%)	Fisher's Exact P-value	Relative Risk of BBN-001 group (reciprocal of RR)	RR L95%	RR U95%		Brand Formula n (%)	BBN-102 Formula n (%)	Fisher's Exact P-value	Relative Risk of BBN-102 group (reciprocal of RR)	RR L95%	RR U95%
n	114	116						125	103
Subjects reporting at least one medical history	25 (21.9)	31 (26.7)	0.4438	1.219	0.774	1.927		29 (23.2)	33 (32.0)	0.1781	1.381	0.9047	2.11
Hepatobiliary disorders	14 (12.3)	14 (12.1)	>0.9999	0.9828	0.4971	1.943		NA	NA	NA	NA	NA	NA
Jaundice	14 (12.3)	14 (12.1)	>0.9999	0.9828	0.4971	1.943		16 (12.8)	10 (9.7)	0.5336	0.7585	0.3638	1.566
Skin and subcutaneous tissue disorders	4 (3.5)	5 (4.3)	>0.9999	1.228	0.3656	4.14		3 (2.4)	3 (2.9)	>0.9999	1.214	0.2847	5.163
Dermatitis diaper	2 (1.8)	2 (1.7)	>0.9999	0.9828	0.1756	5.5		2 (1.6)	2 (1.9)	>0.9999	1.214	0.2167	6.785
Acne infantile	0	2 (1.7)	0.4979	infinity	0.5176	infinity		NA	NA	NA	NA	NA	NA
Dry skin	1 (0.9)	1 (0.9)	>0.9999	0.9828	0.1033	9.348		NA	NA	NA	NA	NA	NA
Gastrointestinal disorders	3 (2.6)	4 (3.4)	>0.9999	1.31	0.3349	5.144		3 (2.4)	0	0.2537	0	0	1.529
Gastrooesophageal reflux disease	1 (0.9)	2 (1.7)	>0.9999	1.966	0.2607	14.89		NA	NA	NA	NA	NA	NA
Flatulence	1 (0.9)	1 (0.9)	>0.9999	0.9828	0.1033	9.348		NA	NA	NA	NA	NA	NA
Pregnancy, puerperium, and perinatal conditions	3 (2.6)	2 (1.7)	0.682	0.6552	0.1326	3.225		19 (15.2)	12 (11.7)	0.5609	0.7665	0.3933	1.479
Jaundice neonatal	NA	NA	NA	NA	NA	NA		16 (12.8)	10 (9.7)	0.5336	0.7585	0.3638	1.566
Umbilical granuloma	3 (2.6)	2 (1.7)	0.682	0.6552	0.1326	3.225		3 (2.4)	1 (1.0)	0.6287	0.4045	0.05836	2.775
Congenital, familial, and genetic disorders	1 (0.9)	2 (1.7)	>0.9999	1.966	0.2607	14.89		2 (1.6)	2 (1.9)	>0.9999	1.214	0.2167	6.785
Infections and infestations	1 (0.9)	2 (1.7)	>0.9999	1.966	0.2607	14.89		1 (0.8)	3 (2.9)	0.3303	3.641	0.5295	25.21
Oral candidiasis	NA	NA	NA	NA	NA	NA		0	2 (1.9)	0.203	infinity	0.6385	infinity
Respiratory, thoracic and mediastinal disorders	0	2 (1.7)	0.4979	infinity	0.5176	infinity		1 (0.8)	5 (4.9)	0.0935	6.068	0.9587	38.87
Nasal congestion	NA	NA	NA	NA	NA	NA		1 (0.8)	4 (3.9)	0.1781	4.854	0.7427	32.04
Neoplasms benign, malignant, and unspecified (incl cysts and polyps)	1 (0.9)	1 (0.9)	>0.9999	0.9828	0.1033	9.348		NA	NA	NA	NA	NA	NA
Surgical and medical procedures	NA	NA	NA	NA	NA	NA		1 (0.8)	10 (9.7)	0.0029	12.14	2.056	72.98
Circumcision	NA	NA	NA	NA	NA	NA		1 (0.8)	10 (9.7)	0.0029	12.14	2.056	72.98
Investigations	NA	NA	NA	NA	NA	NA		1 (0.8)	2 (1.9)	0.5905	2.427	0.3217	18.38
Cardiac murmur	NA	NA	NA	NA	NA	NA		0	2 (1.9)	0.203	infinity	0.6385	infinity

## Sheet: AE
Table S4. Treatment-Emergent Adverse Events in the Safety population	Phase 1							Phase 2
Category	Brand Formula n (%)	BBN-001 Formula n (%)	Fisher's Exact P-value	Relative Risk of BBN-001 group (reciprocal of RR)	RR L95%	RR U 95%		Brand Formula n (%)	BBN-102 Formula n (%)	Fisher's Exact P-value	Relative Risk of BBN-102 group	RR L95%	RR U 95%
n	114	116						125	103
Subjects with at least one Treatment Emergent Adverse Events (TEAE)	66 (57.9)	78 (67.2)	0.173	1.161	0.9505	1.429		70 (56.0)	57 (55.3)	>0.9999	0.9882	0.7789	1.245
Severity
Mild	39 (34.2)	47 (40.5)	0.3426	1.184	0.8478	1.662		40 (32.0)	46 (44.7)	0.0555	1.396	1	1.951
Moderate	24 (21.1)	27 (23.3)	0.7517	1.106	0.6838	1.792		26 (20.8)	10 (9.7)	0.028	0.4668	0.2373	0.9021
Severe	3 (2.6)	4 (3.4)	>0.9999	1.31	0.3349	5.144		4 (3.2)	1 (1.0)	0.3812	0.3034	0.04592	1.978
Relation to formula
Not related or unlikely	42 (36.8)	50 (43.1)	0.3489	1.17	0.8525	1.613		44 (35.2)	47 (45.6)	0.135	1.296	0.9433	1.782
Related or possibly	24 (21.1)	28 (24.1)	0.6374	1.147	0.7131	1.849		26 (20.8)	10 (9.7)	0.028	0.4668	0.2373	0.9021
Flatulence	9 (7.9)	13 (11.2)	0.5024	1.42	0.6465	3.135		9 (7.2)	2 (1.9)	0.117	0.2697	0.0665	1.073
Irritability	7 (6.1)	6 (5.2)	0.783	0.8424	0.3048	2.323		6 (4.8)	2 (1.9)	0.299	0.4045	0.09454	1.707
Gastroesophageal reflux disease	4 (3.5)	4 (3.4)	>0.9999	0.9828	0.2749	3.514		5 (4.0)	0	0.0656	0	0	0.9129
Constipation	2 (1.8)	5 (4.3)	0.446	2.457	0.5624	10.84		2 (1.6)	2 (1.9)	>0.9999	1.214	0.2167	6.785
Vomiting	4 (3.5)	3 (2.6)	0.7205	0.7371	0.1878	2.884		5 (4.0)	1 (1.0)	0.2258	0.2427	0.03786	1.532
Dermatitis diaper	3 (2.6)	0	0.1201	0	0	1.24		3 (2.4)	0	0.2537	0	0	1.529
Abdominal pain	1 (0.9)	1 (0.9)	>0.9999	0.9828	0.1033	9.348		1 (0.8)	0	>0.9999	0	0	4.626
Eczema	0	2 (1.7)	0.4979	Infinity	0.5176	infinity		0	0	NA	NA	NA	NA
Eructation	2 (1.8)	0	0.2446	0	0	1.866		0	0	NA	NA	NA	NA
Infantile spitting up	0	1 (0.9)	>0.9999	infinity	0.2576	infinity		3 (2.4)	4 (3.9)	0.704	1.618	0.4132	6.344
Regurgitation	1 (0.9)	0	0.4957	0	0	3.75		0	0	NA	NA	NA	NA
Feces hard	1 (0.9)	0	0.4957	0	0	3.75		1 (0.8)	0	>0.9999	0	0	4.626
Candidiasis	1 (0.9)	0	0.4957	0	0	3.75		1 (0.8)	0	>0.9999	0	0	4.626
Dermatitis contact	1 (0.9)	0	0.4957	0	0	3.75		1 (0.8)	0	>0.9999	0	0	4.626
Rash	1 (0.9)	0	0.4957	0	0	3.75		1 (0.8)	0	>0.9999	0	0	4.626
Nasal congestion	0	1 (0.9)	>0.9999	infinity	0.2576	infinity		0	0	NA	NA	NA	NA
Hiccups	0	1 (0.9)	>0.9999	infinity	0.2576	infinity		0	0	NA	NA	NA	NA
Failure to thrive	0	1 (0.9)	>0.9999	infinity	0.2576	infinity		0	0	NA	NA	NA	NA
Weight gain poor	Not measured	Not measured	NA	NA	NA	NA		0	1 (1.0)	0.4518	infinity	0.3179	infinity
Vomiting projectile	Not measured	Not measured	NA	NA	NA	NA		0	1 (1.0)	0.4518	infinity	0.3179	infinity
Neonatal disorder	Not measured	Not measured	NA	NA	NA	NA		1 (0.8)	0	>0.9999	0	0	4.626
Diarrhea	0	0	>0.9999	NA	NA	NA		1 (0.8)	0	>0.9999	0	0	4.626
Subjects with at least one Serious TEAE	2 (1.8)	3 (2.6)	>0.9999	1.474	0.2995	7.283		3 (2.4)	2 (1.9)	>0.9999	0.8091	0.1637	3.977
Subjects with at least one TEAE Leading to Formula Discontinuation	6 (5.3)	8 (6.9)	0.784	1.31	0.4897	3.52		8 (6.4)	5 (4.9)	0.7764	0.7585	0.2672	2.134
Subjects with at least one Adverse Events of Special Interest (AESI)	26 (22.8)	31 (26.7)	0.5427	1.172	0.7486	1.841		33 (26.4)	25 (24.3)	0.7612	0.9194	0.5858	1.432
Gastrointestinal Disorders	17 (14.9)	25 (21.6)	0.2329	1.445	0.8344	2.521		Not tabulated	Not tabulated	NA	NA	NA	NA
Gastroesophageal reflux disease	8 (7.0)	13 (11.2)	0.3606	1.597	0.7067	3.636		10 (8.0)	9 (8.7)	>0.9999	1.092	0.4716	2.519
Vomiting	5 (4.4)	4 (3.4)	0.7473	0.7862	0.2333	2.643		6 (4.8)	2 (1.9)	0.299	0.4045	0.09454	1.707
Constipation	2 (1.8)	6 (5.2)	0.2805	2.948	0.6974	12.61		2 (1.6)	2 (1.9)	>0.9999	1.214	0.2167	6.785
Infantile spitting up	0	2 (1.7)	0.4979	infinity	0.5176	infinity		4 (3.2)	6 (5.8)	0.3534	1.82	0.5657	5.874
Diarrhea	0	1 (0.9)	>0.999	infinity	0.2576	infinity		1 (0.8)	1 (1.0)	>0.9999	1.214	0.1275	11.54
Feces hard	1 (0.9)	0	0.4957	0	0	3.75		2 (1.6)	0	0.5025	0	0	2.301
Regurgitation	2 (1.8)	0	0.2446	0	0	1.866		0	1 (1.0)	0.4518	infinity	0.3179	infinity
Abdominal pain	0	0	NA	NA	NA	NA		3 (2.4)	2 (1.9)	>0.9999	0.8091	0.1637	3.977
Skin and Subcutaneous Tissue Disorders	12 (10.5)	7 (6.0)	0.2396	0.5733	0.2397	1.361		Not tabulated	Not tabulated	NA	NA	NA	NA
Dermatitis contact	2 (1.8)	3 (2.6)	>0.999	1.474	0.2995	7.283		0	0	NA	NA	NA	NA
Eczema or infantile eczema	4 (3.5)	4 (3.4)	>0.999	0.9828	0.2749	3.514		4 (3.2)	1 (1.0)	0.3812	0.3034	0.04592	1.978
Dermatitis diaper	7 (6.1)	0	0.0067	0	0	0.5279		8 (6.4)	3 (2.9)	0.3527	0.4551	0.1332	1.533
Neonatal Disorder	Not measured	Not measured	NA	NA	NA	NA		2 (1.6)	0	0.5025	0	0	2.301
Dermatitis atopic	Not measured	Not measured	NA	NA	NA	NA		0	1 (1.0)	0.4518	infinity	0.3179	infinity
Reflux gastritis	Not measured	Not measured	NA	NA	NA	NA		0	1 (1.0)	0.4518	infinity	0.3179	infinity
Vomiting projectile	Not measured	Not measured	NA	NA	NA	NA		0	1 (1.0)	0.4518	infinity	0.3179	infinity

## Sheet: Stool Composition
Table S5. Stool Composition in the safety population at Visit 9
		Part 1				Part 2
Parameter		Brand Formula	BBN-001 Formula	P-value		Brand Formula	BBN-102 Formula	P-value
Fecal Calcium (ppm)
	n	75	71	<0.0001		78	55	<0.0001
	Mean	42646.7	56625.4			43228.8	66505.4
	S.D.	9458.88	12254.85
	Median	43700.0	59100.0			10779.2	31723.8
	Min, Max	10700.0, 57400.0	21500.0, 79300.0			10700.0, 88600.00	10200.0, 262000.0
	95% CI	[40470.4, 44823.0]	[53724.7, 59526.0]			[40798.50, 45659.19]	[57929.30, 75081.61]
Palmitic 16:0 (mg/g)
	n	75	72	0.045		77	42	0.0003
	Mean	153.2	138.9			153.23	112.72
	S.D.	46.91	38.69			47.063	56.564
	Median	161.0	142.5			161	103
	Min, Max	16.7, 260.0	31.8, 248.0			16.7, 260	5.2, 276
	95% CI	[142.4, 164.0]	[129.8, 147.9]			[142.55, 163.91]	[95.10, 130.35]
Sum of Soap Fatty Acids (mg/g)
	n	75	72	0.3767		77	42	0.0197
	Mean	227.1	218.2			227.4	189
	S.D.	63.42	58.18			63.266	79.076
	Median	240.0	220.5			240	172
	Min, Max	40.1, 390.0	65.1, 379.0			40.1, 390.0	13.5, 416.0
	95% CI	[212.6, 241.7]	[204.6, 231.9]			[213.04, 241.76]	[164.36, 213.65]
CI, confident interval; g, gram; Max, maximum; mg, milligram; Min, minimum; ppm, parts per million; S.D., standard deviation. p-values were calculated using two sample t-test.

## Sheet: GI Tolerance
Table S6. Gastrointestinal Tolerance at Visit 9			Phase 1						Phase 1
			Brand Formula n (%)	BBN-001 Formula n (%)	Odds ratio (brand)	L95	U95	P value	Brand Formula n (%)	BBN-102 Formula n (%)	Odds ratio (Brand)	L95	U95	P value
Variable	Visit	Statistic	114	116					125	103
Fussiness	9	Less fussy than normal	14 (13.3)	16 (14.8)	NA	NA	NA	NA	11 (11.0)	12 (16.2)	NA	NA	NA	NA
Fussiness	9	About the same as always	73 (69.5)	77 (71.3)	NA	NA	NA	NA	71 (71.0)	55 (74.3)	NA	NA	NA	NA
Fussiness	9	More fussy than normal	18 (17.1)	15 (13.9)	1.28	0.66	2.46	0.4616	18 (18.0)	7 (9.5)	2.24	1.11	4.52	0.0244
Gas	9	Less gas than normal	14 (13.3)	27 (25.0)	NA	NA	NA	NA	14 (14.0)	19 (25.7)	NA	NA	NA	NA
Gas	9	About the same as normal	81 (77.1)	79 (73.1)	NA	NA	NA	NA	76 (76.0)	50 (67.6)	NA	NA	NA	NA
Gas	9	More gas than normal	10 (9.5)	2 (1.9)	2.93	1.4	6.15	0.0045	10 (10.0)	5 (6.8)	3.8	1.85	7.82	0.0003
% Indicates percent within a visit within a group.

## Sheet: Long-form outcomes
Part	Type	Variable	Population	Group	Visit	Day	Adjusted Age	n	Statistic	Value	SD	Median	Min	Max	L95	U95	LS Mean Estimate	LS SE	LS L95	LS U95	Inferiority margin	Non-inferiority P-value	Equivalence p-value	Label (* if different from brand/experimental formula)	Notes
1	Anthropometrics	Average body length, cm	ITT	BBN-001	2	15	23.8	111	Mean	52.57	1.808	52.55	48.0	57.0	52.23	52.91	NA	NA	NA	NA	NA	NA	0.518757
1	Anthropometrics	Average body length, cm	PP	BBN-001	2	15	24.4	91	Mean	52.64	1.844	52.80	48.0	57.0	52.25	53.02	NA	NA	NA	NA	NA	NA	0.400477
1	Anthropometrics	Average body length, cm	ITT	Brand	2	15	23.8	107	Mean	52.41	1.847	52.50	47.3	56.5	52.05	52.76	NA	NA	NA	NA	NA	NA
1	Anthropometrics	Average body length, cm	PP	Brand	2	15	23.8	76	Mean	52.40	1.818	52.50	47.3	56.5	51.98	52.82	NA	NA	NA	NA	NA	NA
1	Anthropometrics	Average body length, cm	ITT	BBN-001	3	30	38.8	108	Mean	54.56	1.915	54.50	50.5	58.5	54.19	54.92	NA	NA	NA	NA	NA	NA	0.309578
1	Anthropometrics	Average body length, cm	PP	BBN-001	3	30	39.4	91	Mean	54.61	1.917	54.50	50.5	58.5	54.21	55.01	NA	NA	NA	NA	NA	NA	0.197931
1	Anthropometrics	Average body length, cm	ITT	Brand	3	30	38.8	101	Mean	54.28	2.059	54.35	48.3	59.6	53.88	54.69	NA	NA	NA	NA	NA	NA
1	Anthropometrics	Average body length, cm	PP	Brand	3	30	38.8	76	Mean	54.23	1.861	54.41	48.3	58.6	53.81	54.66	NA	NA	NA	NA	NA	NA
1	Anthropometrics	Average body length, cm	ITT	BBN-001	5	60	68.8	97	Mean	58.05	2.078	58.20	53.5	63.0	57.63	58.47	NA	NA	NA	NA	NA	NA	0.091376
1	Anthropometrics	Average body length, cm	PP	BBN-001	5	60	69.4	90	Mean	58.13	2.076	58.23	53.5	63.0	57.69	58.56	NA	NA	NA	NA	NA	NA	0.085253
1	Anthropometrics	Average body length, cm	ITT	Brand	5	60	68.8	100	Mean	57.53	2.219	57.58	51.5	62.5	57.08	57.97	NA	NA	NA	NA	NA	NA
1	Anthropometrics	Average body length, cm	PP	Brand	5	60	68.8	77	Mean	57.56	2.172	57.67	51.5	62.0	57.07	58.06	NA	NA	NA	NA	NA	NA
1	Anthropometrics	Average body length, cm	ITT	BBN-001	7	90	98.8	95	Mean	60.86	2.192	60.55	57.1	67.5	60.41	61.31	NA	NA	NA	NA	NA	NA	0.14155
1	Anthropometrics	Average body length, cm	PP	BBN-001	7	90	99.4	90	Mean	60.96	2.189	60.75	57.1	67.5	60.50	61.41	NA	NA	NA	NA	NA	NA	0.201828
1	Anthropometrics	Average body length, cm	ITT	Brand	7	90	98.8	98	Mean	60.39	2.230	60.73	53.5	64.8	59.95	60.84	NA	NA	NA	NA	NA	NA
1	Anthropometrics	Average body length, cm	PP	Brand	7	90	98.8	77	Mean	60.53	2.129	60.80	53.5	64.8	60.05	61.02	NA	NA	NA	NA	NA	NA
1	Anthropometrics	Average body length, cm	ITT	BBN-001	9	120	128.8	112	Mean	61.84	3.787	62.15	49.8	70.0	61.13	62.55	NA	NA	NA	NA	NA	NA	0.460898
1	Anthropometrics	Average body length, cm	PP	BBN-001	9	120	129.4	91	Mean	63.00	2.424	63.00	53.0	70.0	62.50	63.51	NA	NA	NA	NA	NA	NA	0.487977
1	Anthropometrics	Average body length, cm	ITT	Brand	9	120	128.8	108	Mean	62.21	3.637	63.00	49.3	68.0	61.52	62.91	NA	NA	NA	NA	NA	NA
1	Anthropometrics	Average body length, cm	PP	Brand	9	120	128.8	77	Mean	63.25	2.197	63.50	57.0	68.0	62.75	63.75	NA	NA	NA	NA	NA	NA
1	Anthropometrics	Average body length, cm	ITT	BBN-001	1	0	8.8	116	Mean	50.51	1.858	50.50	47.0	54.1	50.17	50.85	NA	NA	NA	NA	NA	NA	0.90092
1	Anthropometrics	Average body length, cm	PP	BBN-001	1	0	9.4	91	Mean	50.55	1.843	50.50	47.0	54.1	50.16	50.93	NA	NA	NA	NA	NA	NA	0.887401
1	Anthropometrics	Average body length, cm	ITT	Brand	1	0	8.8	114	Mean	50.54	1.791	50.75	46.5	54.5	50.21	50.87	NA	NA	NA	NA	NA	NA
1	Anthropometrics	Average body length, cm	PP	Brand	1	0	8.8	77	Mean	50.59	1.796	50.75	46.5	54.5	50.19	51.00	NA	NA	NA	NA	NA	NA
1	Anthropometrics	Average body weight, kg	ITT	BBN-001	2	15	23.8	111	Mean	3.908	0.4419	3.910	2.73	5.07	3.825	3.991	NA	NA	NA	NA	NA	NA	0.539753
1	Anthropometrics	Average body weight, kg	PP	BBN-001	2	15	24.4	91	Mean	3.896	0.4446	3.887	2.73	5.05	3.803	3.989	NA	NA	NA	NA	NA	NA	0.821544
1	Anthropometrics	Average body weight, kg	ITT	Brand	2	15	23.8	107	Mean	3.947	0.4950	3.950	2.95	5.35	3.852	4.041	NA	NA	NA	NA	NA	NA
1	Anthropometrics	Average body weight, kg	PP	Brand	2	15	23.8	76	Mean	3.912	0.4688	3.896	3.04	5.35	3.805	4.019	NA	NA	NA	NA	NA	NA
1	Anthropometrics	Average body weight, kg	ITT	BBN-001	3	30	38.8	108	Mean	4.459	0.5136	4.439	3.24	5.49	4.361	4.557	NA	NA	NA	NA	NA	NA	0.813498
1	Anthropometrics	Average body weight, kg	PP	BBN-001	3	30	39.4	91	Mean	4.455	0.5194	4.460	3.24	5.49	4.347	4.564	NA	NA	NA	NA	NA	NA	0.725459
1	Anthropometrics	Average body weight, kg	ITT	Brand	3	30	38.8	101	Mean	4.442	0.5266	4.435	3.49	5.98	4.338	4.546	NA	NA	NA	NA	NA	NA
1	Anthropometrics	Average body weight, kg	PP	Brand	3	30	38.8	76	Mean	4.427	0.5035	4.463	3.49	5.98	4.312	4.542	NA	NA	NA	NA	NA	NA
1	Anthropometrics	Average body weight, kg	ITT	BBN-001	5	60	68.8	97	Mean	5.379	0.6116	5.335	4.18	7.13	5.255	5.502	NA	NA	NA	NA	NA	NA	0.443053
1	Anthropometrics	Average body weight, kg	PP	BBN-001	5	60	69.4	90	Mean	5.408	0.6194	5.351	4.18	7.13	5.278	5.538	NA	NA	NA	NA	NA	NA	0.407453
1	Anthropometrics	Average body weight, kg	ITT	Brand	5	60	68.8	100	Mean	5.311	0.6296	5.298	4.23	7.09	5.186	5.436	NA	NA	NA	NA	NA	NA
1	Anthropometrics	Average body weight, kg	PP	Brand	5	60	68.8	77	Mean	5.329	0.6049	5.360	4.23	7.09	5.192	5.466	NA	NA	NA	NA	NA	NA
1	Anthropometrics	Average body weight, kg	ITT	BBN-001	7	90	98.8	95	Mean	6.208	0.6768	6.268	4.76	8.02	6.070	6.346	NA	NA	NA	NA	NA	NA	0.092512
1	Anthropometrics	Average body weight, kg	PP	BBN-001	7	90	99.4	90	Mean	6.227	0.6847	6.303	4.76	8.02	6.084	6.371	NA	NA	NA	NA	NA	NA	0.140788
1	Anthropometrics	Average body weight, kg	ITT	Brand	7	90	98.8	98	Mean	6.039	0.7107	6.043	4.51	7.83	5.897	6.182	NA	NA	NA	NA	NA	NA
1	Anthropometrics	Average body weight, kg	PP	Brand	7	90	98.8	77	Mean	6.071	0.6723	6.200	4.72	7.81	5.919	6.224	NA	NA	NA	NA	NA	NA
1	Anthropometrics	Average body weight, kg	ITT	BBN-001	9	120	128.8	112	Mean	6.589	1.1137	6.757	3.32	8.87	6.380	6.797	NA	NA	NA	NA	NA	NA	0.417184
1	Anthropometrics	Average body weight, kg	PP	BBN-001	9	120	129.4	91	Mean	6.915	0.7997	6.920	5.45	8.87	6.749	7.082	NA	NA	NA	NA	NA	NA	0.096957
1	Anthropometrics	Average body weight, kg	ITT	Brand	9	120	128.8	108	Mean	6.470	1.0555	6.601	3.10	8.80	6.269	6.672	NA	NA	NA	NA	NA	NA
1	Anthropometrics	Average body weight, kg	PP	Brand	9	120	128.8	77	Mean	6.717	0.7242	6.690	5.33	8.50	6.553	6.882	NA	NA	NA	NA	NA	NA
1	Anthropometrics	Average body weight, kg	ITT	BBN-001	1	0	8.8	116	Mean	3.350	0.3861	3.333	2.60	4.57	3.279	3.421	NA	NA	NA	NA	NA	NA	0.222829
1	Anthropometrics	Average body weight, kg	PP	BBN-001	1	0	9.4	91	Mean	3.340	0.3703	3.315	2.60	4.34	3.263	3.417	NA	NA	NA	NA	NA	NA	0.295535
1	Anthropometrics	Average body weight, kg	ITT	Brand	1	0	8.8	114	Mean	3.414	0.4078	3.435	2.65	4.48	3.339	3.49	NA	NA	NA	NA	NA	NA
1	Anthropometrics	Average body weight, kg	PP	Brand	1	0	8.8	77	Mean	3.403	0.4074	3.430	2.65	4.42	3.311	3.496	NA	NA	NA	NA	NA	NA
1	Anthropometrics	Average head circumference, cm	ITT	BBN-001	2	15	23.8	111	Mean	36.61	1.311	36.55	33.0	39.3	36.36	36.85	NA	NA	NA	NA	NA	NA	0.953569
1	Anthropometrics	Average head circumference, cm	PP	BBN-001	2	15	24.4	91	Mean	36.59	1.322	36.50	33.0	39.3	36.31	36.86	NA	NA	NA	NA	NA	NA	0.620991
1	Anthropometrics	Average head circumference, cm	ITT	Brand	2	15	23.8	107	Mean	36.62	1.218	36.80	33.2	39.5	36.38	36.85	NA	NA	NA	NA	NA	NA
1	Anthropometrics	Average head circumference, cm	PP	Brand	2	15	23.8	76	Mean	36.69	1.271	36.95	33.2	36.98	36.40	36.98	NA	NA	NA	NA	NA	NA
1	Anthropometrics	Average head circumference, cm	ITT	BBN-001	3	30	38.8	108	Mean	37.76	1.336	37.60	34.5	40.5	37.51	38.02	NA	NA	NA	NA	NA	NA	0.226761
1	Anthropometrics	Average head circumference, cm	PP	BBN-001	3	30	39.4	91	Mean	37.73	1.337	37.58	34.5	40.5	37.45	38.01	NA	NA	NA	NA	NA	NA	0.116851
1	Anthropometrics	Average head circumference, cm	ITT	Brand	3	30	38.8	101	Mean	37.97	1.154	38.00	35.4	41.0	37.74	38.19	NA	NA	NA	NA	NA	NA
1	Anthropometrics	Average head circumference, cm	PP	Brand	3	30	38.8	76	Mean	38.04	1.174	38.00	35.4	41.0	37.77	38.31	NA	NA	NA	NA	NA	NA
1	Anthropometrics	Average head circumference, cm	ITT	BBN-001	5	60	68.8	97	Mean	39.38	1.306	39.20	36.8	43.0	39.12	39.64	NA	NA	NA	NA	NA	NA	0.517574
1	Anthropometrics	Average head circumference, cm	PP	BBN-001	5	60	69.4	90	Mean	39.41	1.329	39.20	36.8	43.0	39.13	39.69	NA	NA	NA	NA	NA	NA	0.27902
1	Anthropometrics	Average head circumference, cm	ITT	Brand	5	60	68.8	100	Mean	39.50	1.292	39.53	37.0	43.0	39.24	39.76	NA	NA	NA	NA	NA	NA
1	Anthropometrics	Average head circumference, cm	PP	Brand	5	60	68.8	77	Mean	39.63	1.276	39.75	37.0	43,0	39.34	39.92	NA	NA	NA	NA	NA	NA
1	Anthropometrics	Average head circumference, cm	ITT	BBN-001	7	90	98.8	95	Mean	40.83	1.373	40.75	37.5	44.4	40.55	41.11	NA	NA	NA	NA	NA	NA	0.959634
1	Anthropometrics	Average head circumference, cm	PP	BBN-001	7	90	99.4	90	Mean	40.87	1.385	40.78	37.5	44.4	40.58	41.16	NA	NA	NA	NA	NA	NA	0.641357
1	Anthropometrics	Average head circumference, cm	ITT	Brand	7	90	98.8	98	Mean	40.84	1.368	41.00	37.0	44.5	40.57	41.12	NA	NA	NA	NA	NA	NA
1	Anthropometrics	Average head circumference, cm	PP	Brand	7	90	98.8	77	Mean	40.97	1.375	41.05	37.0	44.5	40.66	41.28	NA	NA	NA	NA	NA	NA
1	Anthropometrics	Average head circumference, cm	ITT	BBN-001	9	120	128.8	111	Mean	41.37	1.913	41.55	34.8	45.5	41.01	41.73	NA	NA	NA	NA	NA	NA	0.565936
1	Anthropometrics	Average head circumference, cm	PP	BBN-001	9	120	129.4	90	Mean	41.93	1.334	41.95	38.2	45.5	41.65	42.21	NA	NA	NA	NA	NA	NA	0.395931
1	Anthropometrics	Average head circumference, cm	ITT	Brand	9	120	128.8	107	Mean	41.53	2.191	42.00	33.7	46.5	41.11	41.95	NA	NA	NA	NA	NA	NA
1	Anthropometrics	Average head circumference, cm	PP	Brand	9	120	128.8	77	Mean	42.12	1.551	42.05	38.0	46.5	41.76	42.47	NA	NA	NA	NA	NA	NA
1	Anthropometrics	Average head circumference, cm	ITT	BBN-001	1	0	8.8	116	Mean	35.17	1.260	35.20	32.1	38.0	34.93	35.40	NA	NA	NA	NA	NA	NA	0.766547
1	Anthropometrics	Average head circumference, cm	PP	BBN-001	1	0	9.4	91	Mean	35.14	1.242	35.20	32.1	38.0	34.88	35.40	NA	NA	NA	NA	NA	NA	0.547986
1	Anthropometrics	Average head circumference, cm	ITT	Brand	1	0	8.8	114	Mean	35.22	1.291	35.10	32.6	38.3	34.98	35.46	NA	NA	NA	NA	NA	NA
1	Anthropometrics	Average head circumference, cm	PP	Brand	1	0	8.8	77	Mean	35.26	1.339	35.20	32.6	38.3	34.95	35.56	NA	NA	NA	NA	NA	NA
1	Anthropometrics	Body length gain, cm/day	ITT	BBN-001	2	15	23.8	111	Mean	0.13	0.0684	0.13	0.00	0.30	0.12	0.14	NA	NA	NA	NA	NA	NA	0.286798
1	Anthropometrics	Body length gain, cm/day	PP	BBN-001	2	15	24.4	91	Mean	0.13	0.069	0.13	0.00	0.30	0.12	0.15	NA	NA	NA	NA	NA	NA	0.358691
1	Anthropometrics	Body length gain, cm/day	ITT	Brand	2	15	23.8	105	Mean	0.12	0.0692	0.12	-0.03	0.30	0.11	0.14	NA	NA	NA	NA	NA	NA
1	Anthropometrics	Body length gain, cm/day	PP	Brand	2	15	23.8	76	Mean	0.12	0.071	0.11	-0.03	0.30	0.10	0.14	NA	NA	NA	NA	NA	NA
1	Anthropometrics	Body length gain, cm/day	ITT	BBN-001	3	30	38.8	108	Mean	0.13	0.0437	0.13	0.03	0.26	0.13	0.14	NA	NA	NA	NA	NA	NA	0.095916
1	Anthropometrics	Body length gain, cm/day	PP	BBN-001	3	30	39.4	91	Mean	0.13	0.042	0.13	0.03	0.26	0.13	0.14	NA	NA	NA	NA	NA	NA	0.123329
1	Anthropometrics	Body length gain, cm/day	ITT	Brand	3	30	38.8	100	Mean	0.12	0.0424	0.12	0.02	0.27	0.11	0.13	NA	NA	NA	NA	NA	NA
1	Anthropometrics	Body length gain, cm/day	PP	Brand	3	30	38.8	76	Mean	0.12	0.041	0.12	0.02	0.27	0.11	0.13	NA	NA	NA	NA	NA	NA
1	Anthropometrics	Body length gain, cm/day	ITT	BBN-001	5	60	68.8	97	Mean	0.12	0.0268	0.12	0.08	0.19	0.12	0.13	NA	NA	NA	NA	NA	NA	>0.999999		PP and ITT differ in statistical significance
1	Anthropometrics	Body length gain, cm/day	PP	BBN-001	5	60	69.4	90	Mean	0.13	0.026	0.12	0.08	0.19	0.12	0.13	NA	NA	NA	NA	NA	NA	0.012622	*	PP and ITT differ in statistical significance
1	Anthropometrics	Body length gain, cm/day	ITT	Brand	5	60	68.8	99	Mean	0.12	0.0247	0.12	0.05	0.18	0.11	0.12	NA	NA	NA	NA	NA	NA
1	Anthropometrics	Body length gain, cm/day	PP	Brand	5	60	68.8	77	Mean	0.12	0.025	0.11	0.05	0.18	0.11	0.12	NA	NA	NA	NA	NA	NA
1	Anthropometrics	Body length gain, cm/day	ITT	BBN-001	7	90	98.8	95	Mean	0.11	0.0198	0.11	0.07	0.18	0.11	0.12	NA	NA	NA	NA	NA	NA	>0.999999
1	Anthropometrics	Body length gain, cm/day	PP	BBN-001	7	90	99.4	90	Mean	0.11	0.019	0.11	0.07	0.18	0.11	0.12	NA	NA	NA	NA	NA	NA	>0.999999
1	Anthropometrics	Body length gain, cm/day	ITT	Brand	7	90	98.8	97	Mean	0.11	0.0177	0.11	0.07	0.15	0.11	0.11	NA	NA	NA	NA	NA	NA
1	Anthropometrics	Body length gain, cm/day	PP	Brand	7	90	98.8	77	Mean	0.11	0.018	0.11	0.07	0.15	0.11	0.11	NA	NA	NA	NA	NA	NA
1	Anthropometrics	Body length gain, cm/day	ITT	BBN-001	9	120	128.8	108	Mean	0.10	0.0263	0.10	0.03	0.27	0.10	0.11	0.108	NA	NA	NA	NA	NA	0.011294	*	PP and ITT differ in statistical significance
1	Anthropometrics	Body length gain, cm/day	PP	BBN-001	9	120	129.4	91	Mean	0.103	0.017	0.10	0.04	0.14	0.1	0.107	0.102	NA	NA	NA	NA	NA	>0.999999		PP and ITT differ in statistical significance
1	Anthropometrics	Body length gain, cm/day	ITT	Brand	9	120	128.8	106	Mean	0.11	0.0308	0.10	-0.02	0.24	0.10	0.11	0.106	NA	NA	NA	NA	NA
1	Anthropometrics	Body length gain, cm/day	PP	Brand	9	120	128.8	77	Mean	0.105	0.016	0.10	0.07	0.15	0.101	0.108	0.104	NA	NA	NA	NA	NA
1	Anthropometrics	Body weight gain, g/day	ITT	BBN-001	2	15	23.8	111	Mean	34.8	13.26	36.4	0.4	82.3	32.3	37.3	NA	NA	NA	NA	NA	NA	0.618078
1	Anthropometrics	Body weight gain, g/day	PP	BBN-001	2	15	24.4	91	Mean	35.4	13.10	37.0	2.5	82.3	32.7	38.1	NA	NA	NA	NA	NA	NA	0.363497
1	Anthropometrics	Body weight gain, g/day	ITT	Brand	2	15	23.8	105	Mean	33.9	13.22	32.4	-6.3	76.6	31.4	36.5	NA	NA	NA	NA	NA	NA
1	Anthropometrics	Body weight gain, g/day	PP	Brand	2	15	23.8	76	Mean	33.5	13.79	32.0	-6.3	76.6	30.3	36.7	NA	NA	NA	NA	NA	NA
1	Anthropometrics	Body weight gain, g/day	ITT	BBN-001	3	30	38.8	108	Mean	36.4	10.90	37.6	4.7	76.3	34.3	38.5	NA	NA	NA	NA	NA	NA	0.089535
1	Anthropometrics	Body weight gain, g/day	PP	BBN-001	3	30	39.4	91	Mean	37.0	10.65	37.7	4.7	76.3	34.7	39.2	NA	NA	NA	NA	NA	NA	0.060615
1	Anthropometrics	Body weight gain, g/day	ITT	Brand	3	30	38.8	100	Mean	33.9	10.18	33.5	8.6	61.7	31.8	35.9	NA	NA	NA	NA	NA	NA
1	Anthropometrics	Body weight gain, g/day	PP	Brand	3	30	38.8	76	Mean	33.9	10.45	33.3	11.9	61.7	31.5	36.3	NA	NA	NA	NA	NA	NA
1	Anthropometrics	Body weight gain, g/day	ITT	BBN-001	5	60	68.8	97	Mean	33.7	8.84	33.8	14.6	65.5	31.9	35.4	NA	NA	NA	NA	NA	NA	0.092151
1	Anthropometrics	Body weight gain, g/day	PP	BBN-001	5	60	69.4	90	Mean	34.2	8.68	34.3	16.4	65.5	32.4	36.0	NA	NA	NA	NA	NA	NA	0.085718
1	Anthropometrics	Body weight gain, g/day	ITT	Brand	5	60	68.8	99	Mean	31.6	8.53	31.0	10.4	54.4	29.9	33.3	NA	NA	NA	NA	NA	NA
1	Anthropometrics	Body weight gain, g/day	PP	Brand	5	60	68.8	77	Mean	31.9	8.44	31.1	16.9	54.4	29.9	33.8	NA	NA	NA	NA	NA	NA
1	Anthropometrics	Body weight gain, g/day	ITT	BBN-001	7	90	98.8	95	Mean	31.6	6.98	31.4	16.5	53.0	30.2	33.0	NA	NA	NA	NA	NA	NA	0.012519	*
1	Anthropometrics	Body weight gain, g/day	PP	BBN-001	7	90	99.4	90	Mean	31.8	6.97	31.4	16.5	53.0	30.3	33.2	NA	NA	NA	NA	NA	NA	0.023415	*
1	Anthropometrics	Body weight gain, g/day	ITT	Brand	7	90	98.8	97	Mean	29.1	6.76	28.7	9.6	47.7	27.7	30.5	NA	NA	NA	NA	NA	NA
1	Anthropometrics	Body weight gain, g/day	PP	Brand	7	90	98.8	77	Mean	29.4	6.50	29.2	10.9	47.7	27.9	30.9	NA	NA	NA	NA	NA	NA
1	Anthropometrics	Body weight gain, g/day	ITT	BBN-001	9	120	128.8	108	Mean	30.3	7.62	30.5	14.9	61.8	28.9	31.8	30.577	NA	NA	NA	NA	NA	0.049673	*
1	Anthropometrics	Body weight gain, g/day	PP	BBN-001	9	120	129.4	91	Mean	29.7	6.25	30.0	15.8	46.3	28.38	30.99	28.69	NA	NA	NA	NA	NA	0.013103	*
1	Anthropometrics	Body weight gain, g/day	ITT	Brand	9	120	128.8	106	Mean	28.3	7.19	27.0	10.8	59.3	26.9	29.7	27.027	NA	NA	NA	NA	NA
1	Anthropometrics	Body weight gain, g/day	PP	Brand	9	120	128.8	77	Mean	27.4	5.51	26.9	26.9	42.4	26.12	28.63	26.91	NA	NA	NA	NA	NA
1	Anthropometrics	Difference in body weight gain, g/day	ITT	BBN-001	9	120	128.8	NA	Mean	NA	NA	NA	NA	NA	NA	NA	3.551	NA	1.062	6.039	-3	NA	NA	*
1	Anthropometrics	Difference in body weight gain, g/day	PP	BBN-001	9	120	129.4	NA	Mean	NA	NA	NA	NA	NA	NA	NA	1.78	NA	0.004	3.556	-3	NA	NA	*
1	Anthropometrics	Difference in head circumference gain, cm/day	ITT	BBN-001	9	120	128.8	NA	Mean	NA	NA	NA	NA	NA	NA	NA	0.003	NA	-0.003	0.009	-0.012	NA	NA
1	Anthropometrics	Difference in head circumference gain, cm/day	PP	BBN-001	9	120	129.4	NA	Mean	NA	NA	NA	NA	NA	NA	NA	-0.001	NA	-0.004	0.002	-0.012	NA	NA
1	Anthropometrics	Difference in head circumference-for-age z-score	ITT	BBN-001	9	120	128.8	NA	Mean	NA	NA	NA	NA	NA	NA	NA	0.201	NA	-0.084	0.485	-0.84	NA	NA
1	Anthropometrics	Difference in head circumference-for-age z-score	PP	BBN-001	9	120	129.4	NA	Mean	NA	NA	NA	NA	NA	NA	NA	-0.048	NA	-0.291	0.195	-0.84	NA	NA
1	Anthropometrics	Difference in length gain, cm/day	ITT	BBN-001	9	120	128.8	NA	Mean	NA	NA	NA	NA	NA	NA	NA	0.003	NA	-0.006	-0.012	-0.022	NA	NA	*	PP and ITT differ in statistical significance
1	Anthropometrics	Difference in length gain, cm/day	PP	BBN-001	9	120	129.4	NA	Mean	NA	NA	NA	NA	NA	NA	NA	-0.002	NA	-0.007	0.003	-0.02	NA	NA		PP and ITT differ in statistical significance
1	Anthropometrics	Difference in length-for-age z-score	ITT	BBN-001	9	120	128.8	NA	Mean	NA	NA	NA	NA	NA	NA	NA	-0.011	NA	-0.263	0.241	-0.84	NA	NA
1	Anthropometrics	Difference in length-for-age z-score	PP	BBN-001	9	120	129.4	NA	Mean	NA	NA	NA	NA	NA	NA	NA	-0.094	NA	-0.307	0.12	-0.84	NA	NA
1	Anthropometrics	Difference in weight-for-age z-score	ITT	BBN-001	9	120	128.8	NA	Mean	NA	NA	NA	NA	NA	NA	NA	0.331	NA	0.097	0.565	-0.84	NA	NA	*
1	Anthropometrics	Difference in weight-for-age z-score	PP	BBN-001	9	120	129.4	NA	Mean	NA	NA	NA	NA	NA	NA	NA	0.303	NA	0.091	0.515	-0.84	NA	NA	*
1	Anthropometrics	Difference in weight-for-length, z-score	ITT	BBN-001	9	120	128.8	NA	Mean	NA	NA	NA	NA	NA	NA	NA	0.456	NA	0.12	0.792	-0.84	NA	NA	*
1	Anthropometrics	Difference in weight-for-length, z-score	PP	BBN-001	9	120	129.4	NA	Mean	NA	NA	NA	NA	NA	NA	NA	0.456	NA	0.154	0.758	-0.84	NA	NA	*
1	Anthropometrics	Formula intake, ml/day	ITT	BBN-001	2	15	23.8	102	Mean	527.5	146.93	528.6	118.3	942.1	498.6	556.3	NA	NA	NA	NA	NA	NA	0.8237
1	Anthropometrics	Formula intake, ml/day	PP	BBN-001	2	15	24.4	83	Mean	528.8	150.83	532.3	118.3	942.1	495.9	561.7	NA	NA	NA	NA	NA	NA	0.9437
1	Anthropometrics	Formula intake, ml/day	ITT	Brand	2	15	23.8	95	Mean	532.1	145.69	524.9	197.2	1094.2	502.4	561.8	NA	NA	NA	NA	NA	NA
1	Anthropometrics	Formula intake, ml/day	PP	Brand	2	15	23.8	69	Mean	527.2	128.60	524.9	197.2	1064.6	496.3	558.1	NA	NA	NA	NA	NA	NA
1	Anthropometrics	Formula intake, ml/day	ITT	BBN-001	3	30	38.8	99	Mean	618.2	158.70	606.3	317.9	1275.9	586.6	649.9	NA	NA	NA	NA	NA	NA	0.6561
1	Anthropometrics	Formula intake, ml/day	PP	BBN-001	3	30	39.4	84	Mean	622.4	160.95	606.3	317.9	1275.9	587.5	657.3	NA	NA	NA	NA	NA	NA	0.8634
1	Anthropometrics	Formula intake, ml/day	ITT	Brand	3	30	38.8	94	Mean	608.7	138.03	602.6	295.7	1025.2	580.4	636.9	NA	NA	NA	NA	NA	NA
1	Anthropometrics	Formula intake, ml/day	PP	Brand	3	30	38.8	73	Mean	618.2	140.32	606.3	295.7	1025.2	585.5	650.9	NA	NA	NA	NA	NA	NA
1	Anthropometrics	Formula intake, ml/day	ITT	BBN-001	5	60	68.8	93	Mean	737.1	209.50	702.4	399.2	1597.0	693.9	780.2	NA	NA	NA	NA	NA	NA	0.3466
1	Anthropometrics	Formula intake, ml/day	PP	BBN-001	5	60	69.4	86	Mean	740.5	208.59	702.4	399.2	1597.0	695.8	785.2	NA	NA	NA	NA	NA	NA	0.5664
1	Anthropometrics	Formula intake, ml/day	ITT	Brand	5	60	68.8	92	Mean	710.9	164.63	667.9	288.3	1320.9	676.8	745.0	NA	NA	NA	NA	NA	NA
1	Anthropometrics	Formula intake, ml/day	PP	Brand	5	60	68.8	73	Mean	723.2	162.50	695.0	288.3	1320.9	685.3	761.1	NA	NA	NA	NA	NA	NA
1	Anthropometrics	Formula intake, ml/day	ITT	BBN-001	7	90	98.8	90	Mean	817.1	213.42	802.2	320.4	1449.1	772.4	861.8	NA	NA	NA	NA	NA	NA	0.3625
1	Anthropometrics	Formula intake, ml/day	PP	BBN-001	7	90	99.4	86	Mean	820.6	213.65	809.6	320.4	1449.1	774.8	866.4	NA	NA	NA	NA	NA	NA	0.7423
1	Anthropometrics	Formula intake, ml/day	ITT	Brand	7	90	98.8	90	Mean	788.8	201.42	756.6	310.5	1345.6	746.6	831.0	NA	NA	NA	NA	NA	NA
1	Anthropometrics	Formula intake, ml/day	PP	Brand	7	90	98.8	72	Mean	809.6	204.95	778.8	310.5	1345.6	761.4	857.8	NA	NA	NA	NA	NA	NA
1	Anthropometrics	Formula intake, ml/day	ITT	BBN-001	9	120	128.8	86	Mean	841.2	238.92	835.5	177.4	1937.1	790.0	892.4	NA	NA	NA	NA	NA	NA	0.6879
1	Anthropometrics	Formula intake, ml/day	PP	BBN-001	9	120	129.4	80	Mean	852.8	238.59	845.3	177.4	1937.1	799.7	905.9	NA	NA	NA	NA	NA	NA	0.8333
1	Anthropometrics	Formula intake, ml/day	ITT	Brand	9	120	128.8	85	Mean	826.6	235.31	783.7	177.4	1399.8	775.9	877.4	NA	NA	NA	NA	NA	NA
1	Anthropometrics	Formula intake, ml/day	PP	Brand	9	120	128.8	68	Mean	844.5	237.75	812.0	177.4	1399.8	787.0	902.1	NA	NA	NA	NA	NA	NA
1	Anthropometrics	Formula intake, ml/day	ITT	BBN-001	1	0	8.8	107	Mean	458.9	131.03	458.4	177.4	906.9	433.8	484.0	NA	NA	NA	NA	NA	NA	0.3275
1	Anthropometrics	Formula intake, ml/day	PP	BBN-001	1	0	9.4	83	Mean	460.5	140.27	454.7	177.4	906.9	429.9	491.2	NA	NA	NA	NA	NA	NA	0.7853
1	Anthropometrics	Formula intake, ml/day	ITT	Brand	1	0	8.8	104	Mean	440.4	143.39	439.9	108.4	887.2	412.5	468.3	NA	NA	NA	NA	NA	NA
1	Anthropometrics	Formula intake, ml/day	PP	Brand	1	0	8.8	70	Mean	454.6	127.00	449.6	221.8	828.1	424.3	484.9	NA	NA	NA	NA	NA	NA
1	Anthropometrics	Formula intake, oz/day	ITT	BBN-001	2	15	23.8	102	Mean	18.5654	5.17121	18.6041	4.16358	33.1573	17.5483	19.579	NA	NA	NA	NA	NA	NA
1	Anthropometrics	Formula intake, oz/day	PP	BBN-001	2	15	24.4	83	Mean	18.6112	5.30847	18.7343	4.16358	33.1573	17.4532	19.7691	NA	NA	NA	NA	NA	NA
1	Anthropometrics	Formula intake, oz/day	ITT	Brand	2	15	23.8	95	Mean	18.7273	5.12757	18.4739	6.94047	38.5105	17.682	19.7726	NA	NA	NA	NA	NA	NA
1	Anthropometrics	Formula intake, oz/day	PP	Brand	2	15	23.8	69	Mean	18.5548	4.52609	18.4739	6.94047	37.4687	17.4673	19.6424	NA	NA	NA	NA	NA	NA
1	Anthropometrics	Formula intake, oz/day	ITT	BBN-001	3	30	38.8	99	Mean	21.7576	5.58546	21.3388	11.1885	44.9054	20.6454	22.8733	NA	NA	NA	NA	NA	NA
1	Anthropometrics	Formula intake, oz/day	PP	BBN-001	3	30	39.4	84	Mean	21.9054	5.66465	21.3388	11.1885	44.9054	20.6771	23.1337	NA	NA	NA	NA	NA	NA
1	Anthropometrics	Formula intake, oz/day	ITT	Brand	3	30	38.8	94	Mean	21.4232	4.85798	21.2086	10.4072	36.082	20.4272	22.4157	NA	NA	NA	NA	NA	NA
1	Anthropometrics	Formula intake, oz/day	PP	Brand	3	30	38.8	73	Mean	21.7576	4.93857	21.3388	10.4072	36.082	20.6067	22.9085	NA	NA	NA	NA	NA	NA
1	Anthropometrics	Formula intake, oz/day	ITT	BBN-001	5	60	68.8	93	Mean	25.9423	7.37337	24.721	14.0499	56.2065	24.4219	27.4592	NA	NA	NA	NA	NA	NA
1	Anthropometrics	Formula intake, oz/day	PP	BBN-001	5	60	69.4	86	Mean	26.062	7.34134	24.721	14.0499	56.2065	24.4887	27.6352	NA	NA	NA	NA	NA	NA
1	Anthropometrics	Formula intake, oz/day	ITT	Brand	5	60	68.8	92	Mean	25.0202	5.79417	23.5068	10.1467	46.4892	23.82	26.2203	NA	NA	NA	NA	NA	NA
1	Anthropometrics	Formula intake, oz/day	PP	Brand	5	60	68.8	73	Mean	25.4531	5.7192	24.4606	10.1467	46.4892	24.1192	26.787	NA	NA	NA	NA	NA	NA
1	Anthropometrics	Formula intake, oz/day	ITT	BBN-001	7	90	98.8	90	Mean	28.7579	7.51133	28.2335	11.2765	51.0012	27.1847	30.3311	NA	NA	NA	NA	NA	NA
1	Anthropometrics	Formula intake, oz/day	PP	BBN-001	7	90	99.4	86	Mean	28.8811	7.51943	28.4939	11.2765	51.0012	27.2692	30.493	NA	NA	NA	NA	NA	NA
1	Anthropometrics	Formula intake, oz/day	ITT	Brand	7	90	98.8	90	Mean	27.7619	7.08899	26.6286	10.9281	47.3585	26.2766	29.2471	NA	NA	NA	NA	NA	NA
1	Anthropometrics	Formula intake, oz/day	PP	Brand	7	90	98.8	72	Mean	28.4939	7.21323	27.4099	10.9281	47.3585	26.7975	30.1903	NA	NA	NA	NA	NA	NA
1	Anthropometrics	Formula intake, oz/day	ITT	BBN-001	9	120	128.8	86	Mean	29.6061	8.40881	29.4055	6.24361	68.1764	27.8041	31.4081	NA	NA	NA	NA	NA	NA
1	Anthropometrics	Formula intake, oz/day	PP	BBN-001	9	120	129.4	80	Mean	30.0144	8.39719	29.7504	6.24361	68.1764	28.1455	31.8832	NA	NA	NA	NA	NA	NA
1	Anthropometrics	Formula intake, oz/day	ITT	Brand	9	120	128.8	85	Mean	29.0923	8.28175	27.5824	6.24361	49.2661	27.3079	30.8802	NA	NA	NA	NA	NA	NA
1	Anthropometrics	Formula intake, oz/day	PP	Brand	9	120	128.8	68	Mean	29.7222	8.36763	28.5784	6.24361	49.2661	27.6985	31.7495	NA	NA	NA	NA	NA	NA
1	Anthropometrics	Formula intake, oz/day	ITT	BBN-001	1	0	8.8	107	Mean	16.151	4.61161	16.1334	6.24361	31.9184	15.2676	17.0344	NA	NA	NA	NA	NA	NA
1	Anthropometrics	Formula intake, oz/day	PP	BBN-001	1	0	9.4	83	Mean	16.2073	4.93681	16.0032	6.24361	31.9184	15.1304	17.2878	NA	NA	NA	NA	NA	NA
1	Anthropometrics	Formula intake, oz/day	ITT	Brand	1	0	8.8	104	Mean	15.4999	5.04662	15.4823	3.81515	31.2251	14.518	16.4819	NA	NA	NA	NA	NA	NA
1	Anthropometrics	Formula intake, oz/day	PP	Brand	1	0	8.8	70	Mean	15.9997	4.46978	15.8237	7.80627	29.145	14.9333	17.0661	NA	NA	NA	NA	NA	NA
1	Anthropometrics	Head circumference gain, cm/day	ITT	BBN-001	2	15	23.8	111	Mean	0.09	0.0489	0.09	0.00	0.40	0.08	0.10	NA	NA	NA	NA	NA	NA	>0.999999
1	Anthropometrics	Head circumference gain, cm/day	PP	BBN-001	2	15	24.4	91	Mean	0.09	0.051	0.09	0.01	0.40	0.08	0.10	NA	NA	NA	NA	NA	NA	>0.999999
1	Anthropometrics	Head circumference gain, cm/day	ITT	Brand	2	15	23.8	105	Mean	0.09	0.0434	0.09	0.00	0.19	0.08	0.10	NA	NA	NA	NA	NA	NA
1	Anthropometrics	Head circumference gain, cm/day	PP	Brand	2	15	23.8	76	Mean	0.09	0.041	0.09	0.00	0.18	0.08	0.10	NA	NA	NA	NA	NA	NA
1	Anthropometrics	Head circumference gain, cm/day	ITT	BBN-001	3	30	38.8	108	Mean	0.09	0.0268	0.08	0.03	0.25	0.08	0.09	NA	NA	NA	NA	NA	NA	>0.999999
1	Anthropometrics	Head circumference gain, cm/day	PP	BBN-001	3	30	39.4	91	Mean	0.09	0.028	0.08	0.03	0.25	0.08	0.09	NA	NA	NA	NA	NA	NA	>0.999999
1	Anthropometrics	Head circumference gain, cm/day	ITT	Brand	3	30	38.8	100	Mean	0.09	0.0292	0.09	0.00	0.18	0.09	0.10	NA	NA	NA	NA	NA	NA
1	Anthropometrics	Head circumference gain, cm/day	PP	Brand	3	30	38.8	76	Mean	0.09	0.030	0.09	0.00	0.18	0.09	0.10	NA	NA	NA	NA	NA	NA
1	Anthropometrics	Head circumference gain, cm/day	ITT	BBN-001	5	60	68.8	97	Mean	0.07	0.0171	0.07	0.02	0.12	0.07	0.07	NA	NA	NA	NA	NA	NA	>0.999999
1	Anthropometrics	Head circumference gain, cm/day	PP	BBN-001	5	60	69.4	90	Mean	0.07	0.017	0.07	0.02	0.12	0.07	0.07	NA	NA	NA	NA	NA	NA	>0.999999
1	Anthropometrics	Head circumference gain, cm/day	ITT	Brand	5	60	68.8	99	Mean	0.07	0.0172	0.07	-0.00	0.11	0.07	0.07	NA	NA	NA	NA	NA	NA
1	Anthropometrics	Head circumference gain, cm/day	PP	Brand	5	60	68.8	77	Mean	0.07	0.016	0.07	0.04	0.11	0.07	0.08	NA	NA	NA	NA	NA	NA
1	Anthropometrics	Head circumference gain, cm/day	ITT	BBN-001	7	90	98.8	95	Mean	0.06	0.0123	0.06	0.03	0.10	0.06	0.07	NA	NA	NA	NA	NA	NA	>0.999999
1	Anthropometrics	Head circumference gain, cm/day	PP	BBN-001	7	90	99.4	90	Mean	0.06	0.012	0.06	0.03	0.10	0.06	0.07	NA	NA	NA	NA	NA	NA	>0.999999
1	Anthropometrics	Head circumference gain, cm/day	ITT	Brand	7	90	98.8	97	Mean	0.06	0.0117	0.06	0.03	0.09	0.06	0.06	NA	NA	NA	NA	NA	NA
1	Anthropometrics	Head circumference gain, cm/day	PP	Brand	7	90	98.8	77	Mean	0.06	0.011	0.06	0.04	0.08	0.06	0.07	NA	NA	NA	NA	NA	NA
1	Anthropometrics	Head circumference gain, cm/day	ITT	BBN-001	9	120	128.8	107	Mean	0.06	0.0157	0.06	0.03	0.14	0.06	0.06	0.059	NA	NA	NA	NA	NA	>0.999999
1	Anthropometrics	Head circumference gain, cm/day	PP	BBN-001	9	120	129.4	90	Mean	0.056	0.010	0.05	0.03	0.08	0.054	0.059	0.056	NA	NA	NA	NA	NA	>0.999999
1	Anthropometrics	Head circumference gain, cm/day	ITT	Brand	9	120	128.8	105	Mean	0.06	0.0192	0.06	-0.04	0.13	0.05	0.06	0.056	NA	NA	NA	NA	NA
1	Anthropometrics	Head circumference gain, cm/day	PP	Brand	9	120	128.8	77	Mean	0.057	0.012	0.06	0.01	0.08	0.054	0.059	0.057	NA	NA	NA	NA	NA
1	Anthropometrics	Head circumference-for-age z-score	ITT	BBN-001	2	15	23.8	111	Mean	0.147	0.9483	0.285	-2.286	2.436	-0.032	0.325	NA	NA	NA	NA	NA	NA	0.612841
1	Anthropometrics	Head circumference-for-age z-score	PP	BBN-001	2	15	24.4	91	Mean	0.144	0.9421	0.281	-2.22	2.436	-0.052	0.34	NA	NA	NA	NA	NA	NA	0.320871
1	Anthropometrics	Head circumference-for-age z-score	ITT	Brand	2	15	23.8	107	Mean	0.21	0.885	0.263	-2.215	2.198	0.041	0.38	NA	NA	NA	NA	NA	NA
1	Anthropometrics	Head circumference-for-age z-score	PP	Brand	2	15	23.8	76	Mean	0.288	0.9167	0.368	-2.215	2.198	0.078	0.497	NA	NA	NA	NA	NA	NA
1	Anthropometrics	Head circumference-for-age z-score	ITT	BBN-001	3	30	38.8	108	Mean	0.254	0.9456	0.234	-2.137	2.56	0.073	0.434	NA	NA	NA	NA	NA	NA	0.102519		PP and ITT differ in statistical significance
1	Anthropometrics	Head circumference-for-age z-score	PP	BBN-001	3	30	39.4	91	Mean	0.244	0.9329	0.217	-1.935	2.56	0.05	0.438	NA	NA	NA	NA	NA	NA	0.035741	*	PP and ITT differ in statistical significance
1	Anthropometrics	Head circumference-for-age z-score	ITT	Brand	3	30	38.8	101	Mean	0.458	0.8447	0.53	-1.624	2.418	0.291	0.625	NA	NA	NA	NA	NA	NA
1	Anthropometrics	Head circumference-for-age z-score	PP	Brand	3	30	38.8	76	Mean	0.539	0.8505	0.598	-1.624	2.418	0.345	0.733	NA	NA	NA	NA	NA	NA
1	Anthropometrics	Head circumference-for-age z-score	ITT	BBN-001	5	60	68.8	97	Mean	0.257	0.9383	0.166	-1.607	3.078	0.067	0.446	NA	NA	NA	NA	NA	NA	0.341776
1	Anthropometrics	Head circumference-for-age z-score	PP	BBN-001	5	60	69.4	90	Mean	0.287	0.9316	0.186	-1.607	3.078	0.092	0.482	NA	NA	NA	NA	NA	NA	0.160898
1	Anthropometrics	Head circumference-for-age z-score	ITT	Brand	5	60	68.8	100	Mean	0.382	0.9031	0.453	-1.82	2.829	0.203	0.561	NA	NA	NA	NA	NA	NA
1	Anthropometrics	Head circumference-for-age z-score	PP	Brand	5	60	68.8	77	Mean	0.486	0.8838	0.499	-1.365	2.829	0.285	0.686	NA	NA	NA	NA	NA	NA
1	Anthropometrics	Head circumference-for-age z-score	ITT	BBN-001	7	90	98.8	95	Mean	0.412	0.9571	0.404	-2.082	2.86	0.217	0.607	NA	NA	NA	NA	NA	NA	0.735372
1	Anthropometrics	Head circumference-for-age z-score	PP	BBN-001	7	90	99.4	90	Mean	0.448	0.9559	0.427	-2.082	2.86	0.248	0.648	NA	NA	NA	NA	NA	NA	0.459625
1	Anthropometrics	Head circumference-for-age z-score	ITT	Brand	7	90	98.8	98	Mean	0.458	0.9308	0.512	-2.173	3.244	0.271	0.645	NA	NA	NA	NA	NA	NA
1	Anthropometrics	Head circumference-for-age z-score	PP	Brand	7	90	98.8	77	Mean	0.556	0.918	0.576	-2.173	3.244	0.348	0.764	NA	NA	NA	NA	NA	NA
1	Anthropometrics	Head circumference-for-age z-score	ITT	BBN-001	9	120	128.8	111	Mean	0.429	0.9265	0.418	-2.101	2.872	0.255	0.603	0.46	NA	NA	NA	NA	NA	0.572099
1	Anthropometrics	Head circumference-for-age z-score	PP	BBN-001	9	120	129.4	90	Mean	0.492	0.9055	0.475	-2.01	2.871	0.303	0.682	0.555	NA	NA	NA	NA	NA	0.367488
1	Anthropometrics	Head circumference-for-age z-score	ITT	Brand	9	120	128.8	107	Mean	0.508	1.1282	0.469	-3.22	3.842	0.292	0.724	0.26	NA	NA	NA	NA	NA
1	Anthropometrics	Head circumference-for-age z-score	PP	Brand	9	120	128.8	77	Mean	0.633	1.1101	0.501	-2.363	3.842	0.381	0.885	0.603	NA	NA	NA	NA	NA
1	Anthropometrics	Head circumference-for-age z-score	ITT	BBN-001	1	0	8.8	129	Mean	0.063	0.9028	0.11	-2.452	2.421	-0.095	0.22	NA	NA	NA	NA	NA	NA	0.425227
1	Anthropometrics	Head circumference-for-age z-score	PP	BBN-001	1	0	9.4	91	Mean	0.033	0.869	-0.03	-1.848	2.421	-0.148	0.214	NA	NA	NA	NA	NA	NA	0.280946
1	Anthropometrics	Head circumference-for-age z-score	ITT	Brand	1	0	8.8	129	Mean	0.154	0.9267	0.197	-2.056	2.255	-0.008	0.315	NA	NA	NA	NA	NA	NA
1	Anthropometrics	Head circumference-for-age z-score	PP	Brand	1	0	8.8	77	Mean	0.183	0.9264	0.251	-2.026	2.255	-0.027	0.393	NA	NA	NA	NA	NA	NA
1	Anthropometrics	Length-for-age z-score	ITT	BBN-001	2	15	23.8	111	Mean	-0.413	0.8582	-0.321	-2.517	1.431	-5.75	-0.252	NA	NA	NA	NA	NA	NA	0.804622
1	Anthropometrics	Length-for-age z-score	PP	BBN-001	2	15	24.4	91	Mean	-0.367	0.8695	-0.271	-2.517	1.431	-0.548	-0.186	NA	NA	NA	NA	NA	NA	0.661835
1	Anthropometrics	Length-for-age z-score	ITT	Brand	2	15	23.8	107	Mean	-0.443	0.9304	-0.417	-2.65	2.054	-0.621	-0.265	NA	NA	NA	NA	NA	NA
1	Anthropometrics	Length-for-age z-score	PP	Brand	2	15	23.8	76	Mean	-0.429	0.9571	-0.339	-2.65	2.054	-0.648	-0.21	NA	NA	NA	NA	NA	NA
1	Anthropometrics	Length-for-age z-score	ITT	BBN-001	3	30	38.8	108	Mean	-0.353	0.846	-0.274	-2.213	1.388	-0.514	-0.192	NA	NA	NA	NA	NA	NA	0.400549
1	Anthropometrics	Length-for-age z-score	PP	BBN-001	3	30	39.4	91	Mean	-0.315	0.8496	-0.256	-2.213	1.388	-0.492	-0.138	NA	NA	NA	NA	NA	NA	0.26383
1	Anthropometrics	Length-for-age z-score	ITT	Brand	3	30	38.8	101	Mean	-0.461	1.0051	-0.413	-3.304	2.343	-0.659	-0.262	NA	NA	NA	NA	NA	NA
1	Anthropometrics	Length-for-age z-score	PP	Brand	3	30	38.8	76	Mean	-0.47	0.9353	-0.384	-3.238	2.343	-0.683	-0.256	NA	NA	NA	NA	NA	NA
1	Anthropometrics	Length-for-age z-score	ITT	BBN-001	5	60	68.8	97	Mean	-0.255	0.9437	-0.255	-2.883	1.899	-0.446	-0.065	NA	NA	NA	NA	NA	NA	0.115393
1	Anthropometrics	Length-for-age z-score	PP	BBN-001	5	60	69.4	90	Mean	-0.21	0.9221	-0.212	-2.883	1.899	-0.403	-0.017	NA	NA	NA	NA	NA	NA	0.085995
1	Anthropometrics	Length-for-age z-score	ITT	Brand	5	60	68.8	100	Mean	-0.479	1.0398	-0.476	-3.131	2.416	-0.685	-0.272	NA	NA	NA	NA	NA	NA
1	Anthropometrics	Length-for-age z-score	PP	Brand	5	60	68.8	77	Mean	-0.469	1.0145	-0.417	-3.131	2.416	-0.699	-0.239	NA	NA	NA	NA	NA	NA
1	Anthropometrics	Length-for-age z-score	ITT	BBN-001	7	90	98.8	95	Mean	-0.207	0.9323	-0.251	-2.535	2.502	-0.397	-0.017	NA	NA	NA	NA	NA	NA	0.184881
1	Anthropometrics	Length-for-age z-score	PP	BBN-001	7	90	99.4	90	Mean	-0.152	0.911	-0.189	-2.535	2.502	-0.343	0.039	NA	NA	NA	NA	NA	NA	0.211537
1	Anthropometrics	Length-for-age z-score	ITT	Brand	7	90	98.8	98	Mean	-0.393	1.007	-0.368	-3.194	2.291	-0.595	-0.191	NA	NA	NA	NA	NA	NA
1	Anthropometrics	Length-for-age z-score	PP	Brand	7	90	98.8	77	Mean	-0.333	0.9509	-0.259	-3.194	2.082	-0.549	-0.117	NA	NA	NA	NA	NA	NA
1	Anthropometrics	Length-for-age z-score	ITT	BBN-001	9	120	128.8	112	Mean	-0.299	0.9707	-0.324	-4.506	2.478	-0.481	-0.118	-0.23	NA	NA	NA	NA	NA	0.376688
1	Anthropometrics	Length-for-age z-score	PP	BBN-001	9	120	129.4	91	Mean	-0.225	1.0064	-0.194	-4.506	2.478	-0.435	-0.016	-0.222	NA	NA	NA	NA	NA	0.483535
1	Anthropometrics	Length-for-age z-score	ITT	Brand	9	120	128.8	108	Mean	-0.183	0.9709	-0.184	-2.299	1.801	-0.368	0.002	-0.22	NA	NA	NA	NA	NA
1	Anthropometrics	Length-for-age z-score	PP	Brand	9	120	128.8	77	Mean	-0.117	0.9778	-0.128	-2.299	1.801	-0.339	0.105	-0.128	NA	NA	NA	NA	NA
1	Anthropometrics	Length-for-age z-score	ITT	BBN-001	1	0	8.8	129	Mean	-0.35	0.8886	-0.184	-2.797	1.568	-0.505	-0.195	NA	NA	NA	NA	NA	NA	0.353746
1	Anthropometrics	Length-for-age z-score	PP	BBN-001	1	0	9.4	91	Mean	-0.312	0.8813	-0.184	-2.273	1.504	-0.495	-0.128	NA	NA	NA	NA	NA	NA	0.573558
1	Anthropometrics	Length-for-age z-score	ITT	Brand	1	0	8.8	129	Mean	-0.245	0.9263	-0.191	-2.467	2.281	-0.406	-0.084	NA	NA	NA	NA	NA	NA
1	Anthropometrics	Length-for-age z-score	PP	Brand	1	0	8.8	77	Mean	-0.233	0.9316	-0.182	-2.467	1.76	-0.444	-0.021	NA	NA	NA	NA	NA	NA
1	Anthropometrics	Weight-for-age z-score	ITT	BBN-001	2	15	23.8	111	Mean	-0.338	0.731	-0.232	-2.408	1.331	-0.475	-0.2	NA	NA	NA	NA	NA	NA	0.236954
1	Anthropometrics	Weight-for-age z-score	PP	BBN-001	2	15	24.4	91	Mean	-0.349	0.7338	-0.232	-2.408	1.331	-0.502	-0.196	NA	NA	NA	NA	NA	NA	0.44234
1	Anthropometrics	Weight-for-age z-score	ITT	Brand	2	15	23.8	107	Mean	-0.218	0.7628	-0.249	-2.093	1.679	-0.364	-0.072	NA	NA	NA	NA	NA	NA
1	Anthropometrics	Weight-for-age z-score	PP	Brand	2	15	23.8	76	Mean	-0.261	0.7371	-0.267	-2.093	1.679	-0.43	-0.093	NA	NA	NA	NA	NA	NA
1	Anthropometrics	Weight-for-age z-score	ITT	BBN-001	3	30	38.8	108	Mean	-0.327	0.7569	-0.368	-2.352	1.357	-0.471	-0.182	NA	NA	NA	NA	NA	NA	>0.999999
1	Anthropometrics	Weight-for-age z-score	PP	BBN-001	3	30	39.4	91	Mean	-0.321	0.7616	-0.384	-2.352	1.357	-0.48	-0.163	NA	NA	NA	NA	NA	NA	0.912243
1	Anthropometrics	Weight-for-age z-score	ITT	Brand	3	30	38.8	101	Mean	-0.327	0.7702	-0.296	-1.981	1.636	-0.479	-0.175	NA	NA	NA	NA	NA	NA
1	Anthropometrics	Weight-for-age z-score	PP	Brand	3	30	38.8	76	Mean	-0.334	0.7526	-0.287	-1.981	1.636	-0.506	-0.162	NA	NA	NA	NA	NA	NA
1	Anthropometrics	Weight-for-age z-score	ITT	BBN-001	5	60	68.8	97	Mean	-0.316	0.8267	-0.292	-2.339	1.797	-0.482	-0.149	NA	NA	NA	NA	NA	NA	0.516111
1	Anthropometrics	Weight-for-age z-score	PP	BBN-001	5	60	69.4	90	Mean	-0.267	0.8317	-0.24	-2.339	1.797	-0.442	-0.093	NA	NA	NA	NA	NA	NA	0.419407
1	Anthropometrics	Weight-for-age z-score	ITT	Brand	5	60	68.8	100	Mean	-0.393	0.8341	-0.412	-2.423	1.687	-0.558	-0.227	NA	NA	NA	NA	NA	NA
1	Anthropometrics	Weight-for-age z-score	PP	Brand	5	60	68.8	77	Mean	-0.37	0.8052	-0.4	-2.005	1.687	-0.553	-0.187	NA	NA	NA	NA	NA	NA
1	Anthropometrics	Weight-for-age z-score	ITT	BBN-001	7	90	98.8	95	Mean	-0.139	0.8138	-0.147	-2.591	1.805	-0.305	0.027	NA	NA	NA	NA	NA	NA	0.093426
1	Anthropometrics	Weight-for-age z-score	PP	BBN-001	7	90	99.4	90	Mean	-0.107	0.8206	-0.131	-2.591	1.805	-0.278	0.065	NA	NA	NA	NA	NA	NA	0.127887
1	Anthropometrics	Weight-for-age z-score	ITT	Brand	7	90	98.8	98	Mean	-0.344	0.873	-0.341	-2.442	1.676	-0.519	-0.0169	NA	NA	NA	NA	NA	NA
1	Anthropometrics	Weight-for-age z-score	PP	Brand	7	90	98.8	77	Mean	-0.304	0.8392	-0.318	-1.937	1.676	-0.495	-0.114	NA	NA	NA	NA	NA	NA
1	Anthropometrics	Weight-for-age z-score	ITT	BBN-001	9	120	128.8	112	Mean	-0.024	0.8853	0.032	-2.298	1.891	-0.19	0.141	0.02	NA	NA	NA	NA	NA	0.130201
1	Anthropometrics	Weight-for-age z-score	PP	BBN-001	9	120	129.4	91	Mean	0.053	0.8989	0.087	-2.298	1.891	-0.135	0.24	0.034	NA	NA	NA	NA	NA	0.069578
1	Anthropometrics	Weight-for-age z-score	ITT	Brand	9	120	128.8	108	Mean	-0.204	0.8724	-0.203	-2.191	2.051	-0.371	-0.038	-0.31	NA	NA	NA	NA	NA
1	Anthropometrics	Weight-for-age z-score	PP	Brand	9	120	128.8	77	Mean	-0.195	0.8504	-0.198	-1.828	2.051	-0.388	-0.002	-0.27	NA	NA	NA	NA	NA
1	Anthropometrics	Weight-for-age z-score	ITT	BBN-001	1	0	8.8	129	Mean	-0.311	0.735	-0.312	-1.961	1.409	-0.439	-0.183	NA	NA	NA	NA	NA	NA	0.076752
1	Anthropometrics	Weight-for-age z-score	PP	BBN-001	1	0	9.4	91	Mean	-0.353	0.7175	-0.426	-1.691	1.409	-0.503	-0.204	NA	NA	NA	NA	NA	NA	0.156418
1	Anthropometrics	Weight-for-age z-score	ITT	Brand	1	0	8.8	129	Mean	-0.144	0.7743	-0.214	-1.741	2.298	-0.279	-0.009	NA	NA	NA	NA	NA	NA
1	Anthropometrics	Weight-for-age z-score	PP	Brand	1	0	8.8	77	Mean	-0.19	0.7639	-0.242	-1.648	1.598	-0.364	-0.017	NA	NA	NA	NA	NA	NA
1	Anthropometrics	Weight-for-length, z-score	ITT	BBN-001	2	15	23.8	111	Mean	-0.113	1.033	-0.067	-3.068	2.035	-0.307	0.082	NA	NA	NA	NA	NA	NA	0.148871
1	Anthropometrics	Weight-for-length, z-score	PP	BBN-001	2	15	24.4	91	Mean	-0.196	1.0229	-0.083	-3.068	2.035	-0.409	0.017	NA	NA	NA	NA	NA	NA	0.206733
1	Anthropometrics	Weight-for-length, z-score	ITT	Brand	2	15	23.8	107	Mean	0.097	1.1068	0.011	-2.198	2.835	-0.115	0.31	NA	NA	NA	NA	NA	NA
1	Anthropometrics	Weight-for-length, z-score	PP	Brand	2	15	23.8	76	Mean	0.013	1.105	-0.075	-2.198	2.835	-0.24	0.265	NA	NA	NA	NA	NA	NA
1	Anthropometrics	Weight-for-length, z-score	ITT	BBN-001	3	30	38.8	108	Mean	0.009	1.0786	0.035	-3.875	4.182	-0.197	0.215	NA	NA	NA	NA	NA	NA	0.388338
1	Anthropometrics	Weight-for-length, z-score	PP	BBN-001	3	30	39.4	91	Mean	-0.035	1.0895	0.034	-3.875	4.182	-0.262	0.192	NA	NA	NA	NA	NA	NA	0.310334
1	Anthropometrics	Weight-for-length, z-score	ITT	Brand	3	30	38.8	101	Mean	0.148	1.2438	0.228	-3.271	4.156	-0.098	0.394	NA	NA	NA	NA	NA	NA
1	Anthropometrics	Weight-for-length, z-score	PP	Brand	3	30	38.8	76	Mean	0.147	1.2202	0.149	-3.271	4.156	-0.132	0.426	NA	NA	NA	NA	NA	NA
1	Anthropometrics	Weight-for-length, z-score	ITT	BBN-001	5	60	68.8	97	Mean	-0.072	1.1152	0.041	-4.292	2.714	-0.297	0.152	NA	NA	NA	NA	NA	NA	0.289531
1	Anthropometrics	Weight-for-length, z-score	PP	BBN-001	5	60	69.4	90	Mean	-0.059	1.1254	0.042	-4.292	2.714	-0.295	0.176	NA	NA	NA	NA	NA	NA	0.296175
1	Anthropometrics	Weight-for-length, z-score	ITT	Brand	5	60	68.8	100	Mean	0.099	1.1444	0.137	-3.848	2.621	-0.128	0.326	NA	NA	NA	NA	NA	NA
1	Anthropometrics	Weight-for-length, z-score	PP	Brand	5	60	68.8	77	Mean	0.117	1.0291	0.139	-2.809	2.621	-0.116	0.351	NA	NA	NA	NA	NA	NA
1	Anthropometrics	Weight-for-length, z-score	ITT	BBN-001	7	90	98.8	95	Mean	0.069	1.0233	0.118	-2.468	3.097	-0.139	0.278	NA	NA	NA	NA	NA	NA	0.605978
1	Anthropometrics	Weight-for-length, z-score	PP	BBN-001	7	90	99.4	90	Mean	0.056	1.0423	0.088	-2.468	3.097	-0.0162	0.275	NA	NA	NA	NA	NA	NA	0.602192
1	Anthropometrics	Weight-for-length, z-score	ITT	Brand	7	90	98.8	98	Mean	-0.013	1.1738	-0.068	-4.922	2.808	-0.249	0.222	NA	NA	NA	NA	NA	NA
1	Anthropometrics	Weight-for-length, z-score	PP	Brand	7	90	98.8	77	Mean	-0.027	1.0022	-0.128	-2.991	2.712	-0.255	0.2	NA	NA	NA	NA	NA	NA
1	Anthropometrics	Weight-for-length, z-score	ITT	BBN-001	9	120	128.8	112	Mean	0.314	1.134	0.337	-2.221	4.186	0.102	0.527	0.27	NA	NA	NA	NA	NA	0.014192	*
1	Anthropometrics	Weight-for-length, z-score	PP	BBN-001	9	120	129.4	91	Mean	0.336	1.1821	0.485	-2.221	4.186	0.09	0.582	0.272	NA	NA	NA	NA	NA	0.010465	*
1	Anthropometrics	Weight-for-length, z-score	ITT	Brand	9	120	128.8	108	Mean	-0.056	1.0838	-0.113	-3.627	2.96	-0.263	0.151	-0.19	NA	NA	NA	NA	NA
1	Anthropometrics	Weight-for-length, z-score	PP	Brand	9	120	128.8	77	Mean	-0.094	0.9259	-0.118	-2.428	1.934	-0.304	0.116	-0.183	NA	NA	NA	NA	NA
1	Anthropometrics	Weight-for-length, z-score	ITT	BBN-001	1	0	8.8	129	Mean	-0.357	1.0303	-0.297	-3.353	3.04	-0.536	-0.177	NA	NA	NA	NA	NA	NA	0.247738
1	Anthropometrics	Weight-for-length, z-score	PP	BBN-001	1	0	9.4	91	Mean	-0.472	0.9356	-0.357	-2.483	1.156	-0.667	-0.278	NA	NA	NA	NA	NA	NA	0.222599
1	Anthropometrics	Weight-for-length, z-score	ITT	Brand	1	0	8.8	129	Mean	-0.21	1.0084	-0.203	-3.408	2.035	-0.386	-0.034	NA	NA	NA	NA	NA	NA
1	Anthropometrics	Weight-for-length, z-score	PP	Brand	1	0	8.8	77	Mean	-0.298	0.8959	-0.29	-2.76	1.292	-0.502	-0.095	NA	NA	NA	NA	NA	NA
1	Gastrointestinal	Bowel movement consistency	Safety	BBN-001	9	120	129.4	100	Mean	1.9	0.76	2	0	4	1.7	2	1.86	NA	NA	NA	NA	NA	NA	NA
1	Gastrointestinal	Bowel movement consistency	Safety	Brand	9	120	128.8	97	Mean	1.8	0.83	2	0	4	1.7	2	1.81	NA	NA	NA	NA	NA	NA	NA
1	Gastrointestinal	Difference in bowel movement consistency	Safety	BBN-001	9	120	129.4	NA	Mean	NA	NA	NA	NA	NA	-0.18	0.27	0.05	NA	NA	NA	NA	NA	0.6798
1	Gastrointestinal	Difference in bowel movements, #/day	Safety	BBN-001	9	120	129.4	NA	Mean	NA	NA	NA	NA	NA	-0.17	0.82	0.32	NA	NA	NA	NA	NA	0.2002
1	Gastrointestinal	Number of bowel movements, #/day	Safety	BBN-001	9	120	129.4	108	Mean	1.9	1.7	2	0	13	1.5	2.2	2.13	NA	NA	NA	NA	NA	NA	NA
1	Gastrointestinal	Number of bowel movements, #/day	Safety	Brand	9	120	128.8	105	Mean	1.8	1.47	1	0	9	1.5	2.1	1.8	NA	NA	NA	NA	NA	NA	NA
1	ICQ	Difference in Dull subscale	Safety	BBN-001	9	120	129.4	NA	Mean	NA	NA	NA	NA	NA	NA	NA	0.32	NA	-0.45	1.09	NA	NA	0.4154
1	ICQ	Difference in Fussy/Difficult subscale	Safety	BBN-001	9	120	129.4	NA	Mean	NA	NA	NA	NA	NA	NA	NA	-0.93	NA	-2.38	0.53	NA	NA	0.2114
1	ICQ	Difference in Unadaptable subscale	Safety	BBN-001	9	120	129.4	NA	Mean	NA	NA	NA	NA	NA	NA	NA	-0.02	NA	-1.46	1.42	NA	NA	0.9762
1	ICQ	Difference in Unpredictable subscale	Safety	BBN-001	9	120	129.4	NA	Mean	NA	NA	NA	NA	NA	NA	NA	0.32	NA	-0.68	1.32	NA	NA	0.5244
1	ICQ	Dull subscale	Safety	BBN-001	9	120	129.4	108	Mean	8.2	2.38	9	3	15	7.8	8.7	8.21	NA	NA	NA	NA	NA	NA
1	ICQ	Dull subscale	Safety	Brand	9	120	128.8	101	Mean	8	2.55	8	3	14	7.5	8.5	7.89	NA	NA	NA	NA	NA	NA
1	ICQ	Fussy/Difficult subscale	Safety	BBN-001	9	120	129.4	108	Mean	16.6	5.89	16.5	6	34	15.5	17.7	16.66	NA	NA	NA	NA	NA	NA
1	ICQ	Fussy/Difficult subscale	Safety	Brand	9	120	128.8	105	Mean	16.6	6.09	17	6	38	15.5	17.8	17.59	NA	NA	NA	NA	NA	NA
1	ICQ	Unadaptable subscale	Safety	BBN-001	9	120	129.4	100	Mean	9.7	4.15	9	4	20	8.9	10.5	9.78	NA	NA	NA	NA	NA	NA
1	ICQ	Unadaptable subscale	Safety	Brand	9	120	128.8	101	Mean	9	4.11	8	4	21	8.2	9.8	9.8	NA	NA	NA	NA	NA	NA
1	ICQ	Unpredictable subscale	Safety	BBN-001	9	120	129.4	107	Mean	7.4	3.02	7	3	15	6.9	8	7.33	NA	NA	NA	NA	NA	NA
1	ICQ	Unpredictable subscale	Safety	Brand	9	120	128.8	105	Mean	6.9	3.16	6	3	14	6.3	7.5	7.01	NA	NA	NA	NA	NA	NA
2	Anthropometrics	Average body length, cm	ITT	BBN-102	2	15	23.1	101	Mean	52.23	1.898	52	48.5	58.7	51.86	52.61	52.1541	0.2235	NA	NA	NA	NA	0.641955
2	Anthropometrics	Average body length, cm	PP	BBN-102	2	15	22.9	74	Mean	52.26	1.804	52.2	48.5	57.7	51.84	52.68	51.9046	0.3105	NA	NA	NA	NA	0.541173
2	Anthropometrics	Average body length, cm	ITT	Brand	2	15	23.7	117	Mean	52.35	1.897	52.5	47.3	56.5	52	52.69	52.2897	0.1717	NA	NA	NA	NA
2	Anthropometrics	Average body length, cm	PP	Brand	2	15	23.8	82	Mean	52.44	1.859	52.75	47.3	56.5	52.03	52.85	52.1005	0.2699	NA	NA	NA	NA
2	Anthropometrics	Average body length, cm	ITT	BBN-102	3	30	38.1	96	Mean	54.43	2.068	54.4	49.5	61.2	54.01	54.85	54.3159	0.2338	NA	NA	NA	NA	0.484912
2	Anthropometrics	Average body length, cm	PP	BBN-102	3	30	37.9	73	Mean	54.43	1.925	54.5	49.5	60.2	53.98	54.88	54.0778	0.3141	NA	NA	NA	NA	0.646084
2	Anthropometrics	Average body length, cm	ITT	Brand	3	30	38.7	113	Mean	54.23	2.052	54.2	48.3	59.6	53.85	54.61	54.119	0.183	NA	NA	NA	NA
2	Anthropometrics	Average body length, cm	PP	Brand	3	30	38.8	82	Mean	54.29	1.86	54.45	48.3	58.6	53.88	54.69	53.9339	0.2734	NA	NA	NA	NA
2	Anthropometrics	Average body length, cm	ITT	BBN-102	5	60	68.1	93	Mean	57.66	2.249	57.5	51.4	63.5	57.19	58.12	57.6137	0.2563	NA	NA	NA	NA	0.592658
2	Anthropometrics	Average body length, cm	PP	BBN-102	5	60	67.9	73	Mean	57.78	2.241	57.5	51.4	63.5	57.25	58.3	57.4452	0.3397	NA	NA	NA	NA	0.51593
2	Anthropometrics	Average body length, cm	ITT	Brand	5	60	68.7	107	Mean	57.49	2.228	57.5	51.5	62.5	57.06	57.92	57.4555	0.2074	NA	NA	NA	NA
2	Anthropometrics	Average body length, cm	PP	Brand	5	60	68.8	83	Mean	57.55	2.166	57.7	51.5	62	57.08	58.02	57.2141	0.2982	NA	NA	NA	NA
2	Anthropometrics	Average body length, cm	ITT	BBN-102	7	90	98.1	81	Mean	60.93	2.007	60.9	55.2	65.5	60.49	61.37	60.7318	0.2526	NA	NA	NA	NA	0.090579
2	Anthropometrics	Average body length, cm	PP	BBN-102	7	90	97.9	73	Mean	60.84	2.041	90.7	55.2	65.5	60.37	61.32	60.5015	0.3302	NA	NA	NA	NA	0.405228
2	Anthropometrics	Average body length, cm	ITT	Brand	7	90	98.7	103	Mean	60.39	2.234	60.8	53.5	64.8	59.95	60.82	60.3159	0.2012	NA	NA	NA	NA
2	Anthropometrics	Average body length, cm	PP	Brand	7	90	98.8	82	Mean	60.56	2.123	60.9	53.5	64.8	60.09	61.03	60.1775	0.2899	NA	NA	NA	NA
2	Anthropometrics	Average body length, cm	ITT	BBN-102	9	120	128.1	75	Mean	63.59	2.296	63.5	58.4	69.8	63.06	64.12	63.4736	0.2717	NA	NA	NA	NA	0.161958
2	Anthropometrics	Average body length, cm	PP	BBN-102	9	120	127.9	74	Mean	63.56	2.29	63.45	58.4	69.8	63.02	64.09	63.2066	0.3477	NA	NA	NA	NA	0.335462
2	Anthropometrics	Average body length, cm	ITT	Brand	9	120	128.7	102	Mean	63.1	2.292	63.35	57	68	62.65	63.55	63.0115	0.2169	NA	NA	NA	NA
2	Anthropometrics	Average body length, cm	PP	Brand	9	120	128.8	83	Mean	63.21	2.244	63.5	57	68	62.72	63.7	62.8567	0.3038	NA	NA	NA	NA
2	Anthropometrics	Average body length, cm	ITT	BBN-102	1	0	8.1	103	Mean	49.85	1.621	49.7	46.7	54.6	49.54	50.17	49.7723	0.2127	NA	NA	NA	NA	0.003777	*
2	Anthropometrics	Average body length, cm	PP	BBN-102	1	0	7.9	74	Mean	49.92	1.613	49.75	46.9	54.6	49.55	50.3	49.5669	0.3021	NA	NA	NA	NA	0.013901	*
2	Anthropometrics	Average body length, cm	ITT	Brand	1	0	8.7	125	Mean	50.52	1.798	50.8	46.5	54.5	50.2	50.84	50.4717	0.1583	NA	NA	NA	NA
2	Anthropometrics	Average body length, cm	PP	Brand	1	0	8.8	83	Mean	50.61	1.836	50.8	46.5	54.5	50.21	51.01	50.2612	0.261	NA	NA	NA	NA
2	Anthropometrics	Average body weight, kg	ITT	BBN-102	2	15	23.1	101	Mean	3.81681	0.509412	3.742	3.043	5.704	3.71625	3.91738	3.85617	0.0562675	NA	NA	NA	NA	0.167245
2	Anthropometrics	Average body weight, kg	PP	BBN-102	2	15	22.9	74	Mean	3.80658	0.460323	3.7485	3.043	5.4	3.69991	3.9132	3.77329	0.0759839	NA	NA	NA	NA	0.152993
2	Anthropometrics	Average body weight, kg	ITT	Brand	2	15	23.7	117	Mean	3.91061	0.490742	3.85	2.948	5.345	3.82075	4.00047	3.89949	0.0436925	NA	NA	NA	NA
2	Anthropometrics	Average body weight, kg	PP	Brand	2	15	23.8	82	Mean	3.91528	0.476504	3.9075	2.977	5.345	3.81058	4.01998	3.85363	0.0659312	NA	NA	NA	NA
2	Anthropometrics	Average body weight, kg	ITT	BBN-102	3	30	38.1	96	Mean	4.37795	0.533348	4.3725	3.333	6.01	4.26988	4.48601	4.39963	0.0590143	NA	NA	NA	NA	0.408337
2	Anthropometrics	Average body weight, kg	PP	BBN-102	3	30	37.9	73	Mean	4.37892	0.528543	4.37	3.333	6.01	4.2556	4.50224	4.33836	0.080328	NA	NA	NA	NA	0.51385
2	Anthropometrics	Average body weight, kg	ITT	Brand	3	30	38.7	113	Mean	4.43808	0.512468	4.394	3.485	5.98	4.34256	4.5336	4.42123	0.046731	NA	NA	NA	NA
2	Anthropometrics	Average body weight, kg	PP	Brand	3	30	38.8	82	Mean	4.43277	0.49829	4.4625	3.485	5.98	4.32328	4.54225	4.37958	0.0702125	NA	NA	NA	NA
2	Anthropometrics	Average body weight, kg	ITT	BBN-102	5	60	68.1	93	Mean	5.26374	0.550077	5.252	4.111	6.775	5.15045	5.37703	5.30122	0.0658347	NA	NA	NA	NA	0.75768
2	Anthropometrics	Average body weight, kg	PP	BBN-102	5	60	67.9	73	Mean	5.27837	0.544811	5.25	4.111	6.775	5.15126	5.40548	5.24579	0.086415	NA	NA	NA	NA	0.646588
2	Anthropometrics	Average body weight, kg	ITT	Brand	5	60	68.7	107	Mean	5.29042	0.628748	5.215	3.968	7.09	5.16991	5.41093	5.29377	0.0542409	NA	NA	NA	NA
2	Anthropometrics	Average body weight, kg	PP	Brand	5	60	68.8	83	Mean	5.32075	0.61539	5.36	3.968	7.09	5.18637	5.45512	5.26569	0.0763537	NA	NA	NA	NA
2	Anthropometrics	Average body weight, kg	ITT	BBN-102	7	90	98.1	81	Mean	6.13416	0.563167	6.193	4.876	7.385	6.00963	6.25869	6.11902	0.0727246	NA	NA	NA	NA	0.386166
2	Anthropometrics	Average body weight, kg	PP	BBN-102	7	90	97.9	73	Mean	6.12438	0.581174	6.185	4.879	7.385	5.98879	6.25998	6.06839	0.091312	NA	NA	NA	NA	0.796056
2	Anthropometrics	Average body weight, kg	ITT	Brand	7	90	98.7	103	Mean	6.05074	0.699512	6.055	4.507	7.83	5.91403	6.18745	6.03464	0.0611888	NA	NA	NA	NA
2	Anthropometrics	Average body weight, kg	PP	Brand	7	90	98.8	82	Mean	6.09828	0.659698	6.235	4.715	7.805	5.95333	6.24323	6.03427	0.0815011	NA	NA	NA	NA
2	Anthropometrics	Average body weight, kg	ITT	BBN-102	9	120	128.1	75	Mean	6.82447	0.659948	6.81	5.16	8.278	6.67263	6.97631	6.81942	0.0798758	NA	NA	NA	NA	0.292553
2	Anthropometrics	Average body weight, kg	PP	BBN-102	9	120	127.9	74	Mean	6.81905	0.662774	6.8015	5.16	8.278	6.6655	6.97261	6.76834	0.0971604	NA	NA	NA	NA	0.462256
2	Anthropometrics	Average body weight, kg	ITT	Brand	9	120	128.7	102	Mean	6.70687	0.775145	6.6725	4.99	8.8	6.55462	6.85913	6.6979	0.0677214	NA	NA	NA	NA
2	Anthropometrics	Average body weight, kg	PP	Brand	9	120	128.8	83	Mean	6.73706	0.72436	6.73	5.33	8.5	6.57889	6.89523	6.68971	0.0872973	NA	NA	NA	NA
2	Anthropometrics	Average body weight, kg	ITT	BBN-102	1	0	8.1	103	Mean	3.28671	0.398429	3.232	2.523	4.489	3.20884	3.36458	3.32933	0.0504603	NA	NA	NA	NA	0.026619	*	PP and ITT differ in statistical significance
2	Anthropometrics	Average body weight, kg	PP	BBN-102	1	0	7.9	74	Mean	3.30958	0.406259	3.2625	2.693	4.489	3.21546	3.4037	3.27668	0.0732357	NA	NA	NA	NA	0.120043		PP and ITT differ in statistical significance
2	Anthropometrics	Average body weight, kg	ITT	Brand	1	0	8.7	125	Mean	3.40682	0.409381	3.4	2.65	4.475	3.33435	3.4793	3.39251	0.0371312	NA	NA	NA	NA
2	Anthropometrics	Average body weight, kg	PP	Brand	1	0	8.8	83	Mean	3.41234	0.409651	3.43	2.65	4.42	3.32289	3.50179	3.34673	0.0630804	NA	NA	NA	NA
2	Anthropometrics	Average head circumference, cm	ITT	BBN-102	2	15	23.1	101	Mean	36.11	1.236	36	33.6	40	35.87	36.36	36.0386	0.1395	NA	NA	NA	NA	0.00411	*
2	Anthropometrics	Average head circumference, cm	PP	BBN-102	2	15	22.9	74	Mean	36.15	1.236	35.9	33.6	40	35.86	36.44	35.9275	0.194	NA	NA	NA	NA	0.007521	*
2	Anthropometrics	Average head circumference, cm	ITT	Brand	2	15	23.7	117	Mean	36.59	1.203	36.7	33.2	39.5	36.37	36.81	36.5099	0.1074	NA	NA	NA	NA
2	Anthropometrics	Average head circumference, cm	PP	Brand	2	15	23.8	82	Mean	36.69	1.25	36.9	33.2	39.5	36.41	36.96	36.4499	0.1687	NA	NA	NA	NA
2	Anthropometrics	Average head circumference, cm	ITT	BBN-102	3	30	38.1	96	Mean	37.41	1.244	37.35	34.9	41.5	37.16	37.66	37.285	0.1433	NA	NA	NA	NA	0.004599	*
2	Anthropometrics	Average head circumference, cm	PP	BBN-102	3	30	37.9	73	Mean	37.44	1.3	37.3	34.9	41.5	37.14	37.75	37.2086	1.967	NA	NA	NA	NA	0.002	*
2	Anthropometrics	Average head circumference, cm	ITT	Brand	3	30	38.7	113	Mean	37.9	1.222	38	33.7	41	37.68	38.13	37.7839	0.1117	NA	NA	NA	NA
2	Anthropometrics	Average head circumference, cm	PP	Brand	3	30	38.8	82	Mean	38.06	1.155	38	35.4	41	37.81	38.32	37.8192	0.1712	NA	NA	NA	NA
2	Anthropometrics	Average head circumference, cm	ITT	BBN-102	5	60	68.1	93	Mean	39.13	1.165	39	36.5	42.4	38.89	39.37	38.9887	0.1395	NA	NA	NA	NA	0.052319		PP and ITT differ in statistical significance
2	Anthropometrics	Average head circumference, cm	PP	BBN-102	5	60	67.9	73	Mean	39.06	1.118	38.9	37.1	42.4	38.8	39.32	38.8328	0.1911	NA	NA	NA	NA	0.003925	*	PP and ITT differ in statistical significance
2	Anthropometrics	Average head circumference, cm	ITT	Brand	5	60	68.7	107	Mean	39.47	1.281	39.5	37	43	39.23	39.72	39.3509	0.1084	NA	NA	NA	NA
2	Anthropometrics	Average head circumference, cm	PP	Brand	5	60	68.8	83	Mean	39.62	1.253	39.7	37	43	39.34	39.89	39.3847	0.1654	NA	NA	NA	NA
2	Anthropometrics	Average head circumference, cm	ITT	BBN-102	7	90	98.1	81	Mean	40.6	1.347	40.5	38.1	44.5	40.3	40.9	40.4146	0.1535	NA	NA	NA	NA	0.273674		PP and ITT differ in statistical significance
2	Anthropometrics	Average head circumference, cm	PP	BBN-102	7	90	97.9	73	Mean	40.48	1.297	40.4	38.1	44.5	40.18	40.79	40.2461	0.2014	NA	NA	NA	NA	0.028582	*	PP and ITT differ in statistical significance
2	Anthropometrics	Average head circumference, cm	ITT	Brand	7	90	98.7	103	Mean	40.82	1.351	41	37	44.5	40.56	41.09	40.6758	0.1221	NA	NA	NA	NA
2	Anthropometrics	Average head circumference, cm	PP	Brand	7	90	98.8	82	Mean	40.95	1.343	41	37	44.5	40.66	41.25	40.7005	0.1758	NA	NA	NA	NA
2	Anthropometrics	Average head circumference, cm	ITT	BBN-102	9	120	128.1	75	Mean	41.7	1.21	41.9	39.4	45	41.42	41.98	41.6238	0.1613	NA	NA	NA	NA	0.097127		PP and ITT differ in statistical significance
2	Anthropometrics	Average head circumference, cm	PP	BBN-102	9	120	127.9	74	Mean	41.69	1.218	41.9	39.4	45	41.41	41.98	41.4636	0.2043	NA	NA	NA	NA	0.04024	*	PP and ITT differ in statistical significance
2	Anthropometrics	Average head circumference, cm	ITT	Brand	9	120	128.7	101	Mean	42.05	1.488	42	38	46.5	41.75	42.34	41.8585	0.1295	NA	NA	NA	NA
2	Anthropometrics	Average head circumference, cm	PP	Brand	9	120	128.8	83	Mean	42.14	1.476	42.1	38	46.5	41.82	42.46	41.9126	0.179	NA	NA	NA	NA
2	Anthropometrics	Average head circumference, cm	ITT	BBN-102	1	0	8.1	103	Mean	34.65	1.077	34.5	32.6	37.5	34.44	34.86	34.5793	0.1375	NA	NA	NA	NA	0.000273	*
2	Anthropometrics	Average head circumference, cm	PP	BBN-102	1	0	7.9	74	Mean	34.67	1.089	34.5	32.9	37.5	34.42	34.92	34.445	0.192	NA	NA	NA	NA	0.001662	*
2	Anthropometrics	Average head circumference, cm	ITT	Brand	1	0	8.7	125	Mean	35.23	1.256	35.2	32.6	38.3	35.01	35.45	35.1821	0.1039	NA	NA	NA	NA
2	Anthropometrics	Average head circumference, cm	PP	Brand	1	0	8.8	83	Mean	35.29	1.311	35.2	32.6	38.3	35	35.58	35.0565	0.1664	NA	NA	NA	NA
2	Anthropometrics	Body length gain, cm/day	ITT	BBN-102	2	15	23.1	101	Mean	0.165	0.0876	0.16	0	0.5	0.148	0.182	0.1641	0.008013	NA	NA	NA	NA	0.00278	*
2	Anthropometrics	Body length gain, cm/day	PP	BBN-102	2	15	22.9	74	Mean	0.162	0.088	0.15	0	0.5	0.142	0.183	0.16773	0.009356	NA	NA	NA	NA	0.013106	*
2	Anthropometrics	Body length gain, cm/day	ITT	Brand	2	15	23.7	117	Mean	0.132	0.0727	0.13	-0.03	0.32	0.118	0.145	0.13146	0.00735	NA	NA	NA	NA
2	Anthropometrics	Body length gain, cm/day	PP	Brand	2	15	23.8	82	Mean	0.13	0.0706	0.125	0.01	0.32	0.114	0.145	0.13355	0.008813	NA	NA	NA	NA
2	Anthropometrics	Body length gain, cm/day	ITT	BBN-102	3	30	38.1	96	Mean	0.151	0.0496	0.145	0	0.29	0.141	0.161	0.15025	0.004976	NA	NA	NA	NA	0.000124	*
2	Anthropometrics	Body length gain, cm/day	PP	BBN-102	3	30	37.9	73	Mean	0.149	0.0489	0.15	0	0.29	0.138	0.161	0.15479	0.0057	NA	NA	NA	NA	0.001272	*
2	Anthropometrics	Body length gain, cm/day	ITT	Brand	3	30	38.7	113	Mean	0.125	0.0462	0.12	-0.03	0.28	0.116	0.133	0.12696	0.004451	NA	NA	NA	NA
2	Anthropometrics	Body length gain, cm/day	PP	Brand	3	30	38.8	82	Mean	0.125	0.0416	0.12	0.02	0.28	0.116	0.134	0.12976	0.005285	NA	NA	NA	NA
2	Anthropometrics	Body length gain, cm/day	ITT	BBN-102	5	60	68.1	93	Mean	0.13	0.0313	0.13	0.02	0.21	0.124	0.136	0.13037	0.003222	NA	NA	NA	NA	0.002784	*
2	Anthropometrics	Body length gain, cm/day	PP	BBN-102	5	60	67.9	73	Mean	0.131	0.0317	0.13	0.02	0.21	0.123	0.138	0.13685	0.00387	NA	NA	NA	NA	0.002589	*
2	Anthropometrics	Body length gain, cm/day	ITT	Brand	5	60	68.7	107	Mean	0.118	0.0254	0.12	0.05	0.18	0.113	0.123	0.11868	0.002752	NA	NA	NA	NA
2	Anthropometrics	Body length gain, cm/day	PP	Brand	5	60	68.8	83	Mean	0.117	0.0247	0.11	0.05	0.18	0.111	0.122	0.12088	0.003478	NA	NA	NA	NA
2	Anthropometrics	Body length gain, cm/day	ITT	BBN-102	7	90	98.1	81	Mean	0.122	0.0205	0.12	0.06	0.18	0.117	0.126	0.12074	0.002473	NA	NA	NA	NA	3e-05	*
2	Anthropometrics	Body length gain, cm/day	PP	BBN-102	7	90	97.9	73	Mean	0.121	0.0197	0.12	0.06	0.17	0.116	0.125	0.12617	0.003017	NA	NA	NA	NA	0.000423	*
2	Anthropometrics	Body length gain, cm/day	ITT	Brand	7	90	98.7	103	Mean	0.11	0.0174	0.11	0.07	0.15	0.106	0.113	0.11036	0.001924	NA	NA	NA	NA
2	Anthropometrics	Body length gain, cm/day	PP	Brand	7	90	98.8	82	Mean	0.11	0.0177	0.11	0.07	0.15	0.106	0.114	0.11417	0.002627	NA	NA	NA	NA
2	Anthropometrics	Body length gain, cm/day	ITT	BBN-102	9	120	128.1	75	Mean	0.113	0.0177	0.11	0.05	0.16	0.109	0.117	0.11317	0.002364	NA	NA	NA	NA	0.002138	*
2	Anthropometrics	Body length gain, cm/day	PP	BBN-102	9	120	127.9	74	Mean	0.112	0.0177	0.11	0.05	0.16	0.108	0.117	0.11837	0.002909	NA	NA	NA	NA	0.010814	*
2	Anthropometrics	Body length gain, cm/day	ITT	Brand	9	120	128.7	102	Mean	0.105	0.0158	0.1	0.07	0.15	0.102	0.108	0.10564	0.001789	NA	NA	NA	NA
2	Anthropometrics	Body length gain, cm/day	PP	Brand	9	120	128.8	83	Mean	0.105	0.0158	0.1	0.07	0.15	0.102	0.109	0.10912	0.002507	NA	NA	NA	NA
2	Anthropometrics	Body weight gain, g/day	ITT	BBN-102	2	15	23.1	101	Mean	36.41	17.722	33.5	0	123.1	32.91	39.91	36.1879	1.5877	NA	NA	NA	NA	0.760343
2	Anthropometrics	Body weight gain, g/day	PP	BBN-102	2	15	22.9	74	Mean	34.39	15.199	34.75	0	75.3	30.87	37.92	33.9829	1.8387	NA	NA	NA	NA	0.731434
2	Anthropometrics	Body weight gain, g/day	ITT	Brand	2	15	23.7	117	Mean	35.76	13.654	34.6	-6.7	81.7	33.26	38.26	35.6437	1.4226	NA	NA	NA	NA
2	Anthropometrics	Body weight gain, g/day	PP	Brand	2	15	23.8	82	Mean	35.2	14.22	34.25	-6.7	81.7	32.08	38.33	34.5408	1.7023	NA	NA	NA	NA
2	Anthropometrics	Body weight gain, g/day	ITT	BBN-102	3	30	38.1	96	Mean	35.92	10.682	34.9	7.3	65.2	33.76	38.09	35.6216	1.1328	NA	NA	NA	NA	0.633988
2	Anthropometrics	Body weight gain, g/day	PP	BBN-102	3	30	37.9	73	Mean	35.55	10.841	35	7.3	65.2	33.02	38.08	34.9546	1.4494	NA	NA	NA	NA	0.659015
2	Anthropometrics	Body weight gain, g/day	ITT	Brand	3	30	38.7	113	Mean	35.22	10.486	34.8	8.9	63.9	33.26	37.17	35.3031	0.9758	NA	NA	NA	NA
2	Anthropometrics	Body weight gain, g/day	PP	Brand	3	30	38.8	82	Mean	34.79	10.539	34.45	12.3	63.9	32.47	37.1	34.5134	1.3198	NA	NA	NA	NA
2	Anthropometrics	Body weight gain, g/day	ITT	BBN-102	5	60	68.1	93	Mean	32.58	6.999	34.1	15.8	46.6	31.14	34.03	32.6734	0.8862	NA	NA	NA	NA	0.636826
2	Anthropometrics	Body weight gain, g/day	PP	BBN-102	5	60	67.9	73	Mean	32.64	6.995	34.1	15.8	46.6	31	34.27	32.4686	1.1479	NA	NA	NA	NA	0.734088
2	Anthropometrics	Body weight gain, g/day	ITT	Brand	5	60	68.7	107	Mean	32.05	8.616	31.6	10.6	55.4	30.4	33.7	32.219	0.7272	NA	NA	NA	NA
2	Anthropometrics	Body weight gain, g/day	PP	Brand	5	60	68.8	83	Mean	32.21	8.573	31.6	16.9	55.4	30.34	34.08	31.6307	1.0159	NA	NA	NA	NA
2	Anthropometrics	Body weight gain, g/day	ITT	BBN-102	7	90	98.1	81	Mean	31.02	5.701	31.3	16.4	46	29.76	32.28	30.6832	0.7886	NA	NA	NA	NA	0.103755
2	Anthropometrics	Body weight gain, g/day	PP	BBN-102	7	90	97.9	73	Mean	30.98	5.754	31.3	16.4	46	29.63	32.32	30.4427	1.0291	NA	NA	NA	NA	0.263772
2	Anthropometrics	Body weight gain, g/day	ITT	Brand	7	90	98.7	103	Mean	29.47	6.871	29	9.7	48.2	28.13	30.81	29.5251	0.6182	NA	NA	NA	NA
2	Anthropometrics	Body weight gain, g/day	PP	Brand	7	90	98.8	82	Mean	29.85	6.679	29.3	11	48.2	28.39	31.32	29.2575	0.896	NA	NA	NA	NA
2	Anthropometrics	Body weight gain, g/day	ITT	BBN-102	9	120	128.1	75	Mean	28.89	5.154	29.3	14.8	41.7	27.7	30.08	28.844	0.7295	NA	NA	NA	NA	0.144181
2	Anthropometrics	Body weight gain, g/day	PP	BBN-102	9	120	127.9	74	Mean	28.89	5.189	29.4	14.8	41.7	27.69	30.09	28.563	0.9635	NA	NA	NA	NA	0.199754
2	Anthropometrics	Body weight gain, g/day	ITT	Brand	9	120	128.7	102	Mean	27.63	5.982	27.15	10.8	44.3	26.46	28.81	27.7524	0.5525	NA	NA	NA	NA
2	Anthropometrics	Body weight gain, g/day	PP	Brand	9	120	128.8	83	Mean	27.76	5.742	27.2	17.1	44.3	26.5	29.01	27.2932	0.8287	NA	NA	NA	NA
2	Anthropometrics	Difference in average body length, cm	ITT	BBN-102	9	120	128.1	NA	Mean	NA	NA	NA	NA	NA	NA	NA	0.46	NA	-0.21	1.13	NA	NA	0.6364
2	Anthropometrics	Difference in average body length, cm	PP	BBN-102	9	120	127.9	NA	Mean	NA	NA	NA	NA	NA	NA	NA	0.35	NA	-0.4	1.1	NA	NA	0.4892
2	Anthropometrics	Difference in average body weight, kg	ITT	BBN-102	9	120	128.1	NA	Mean	NA	NA	NA	NA	NA	NA	NA	0.12152	NA	-0.8235	0.32538	NA	NA	0.6364		Appears like duplicate a p-value, but correct
2	Anthropometrics	Difference in average body weight, kg	PP	BBN-102	9	120	127.9	NA	Mean	NA	NA	NA	NA	NA	NA	NA	0.07863	NA	-0.14549	0.30276	NA	NA	0.4892		Appears like duplicate a p-value, but correct
2	Anthropometrics	Difference in average head circumference, cm	ITT	BBN-102	9	120	128.1	NA	Mean	NA	NA	NA	NA	NA	NA	NA	-0.23	NA	-0.63	0.16	NA	NA	0.6364		PP and ITT differ in statistical significance
2	Anthropometrics	Difference in average head circumference, cm	PP	BBN-102	9	120	127.9	NA	Mean	NA	NA	NA	NA	NA	NA	NA	-0.45	NA	-0.88	-0.02	NA	NA	0.397	*	PP and ITT differ in statistical significance
2	Anthropometrics	Difference in body weight gain, g/day	ITT	BBN-102	9	120	128.1	NA	Mean	NA	NA	NA	NA	NA	NA	NA	1.09	NA	-0.59	2.77	-3	NA	NA
2	Anthropometrics	Difference in body weight gain, g/day	PP	BBN-102	9	120	127.9	NA	Mean	NA	NA	NA	NA	NA	NA	NA	1.27	NA	-0.58	3.12	-3	NA	NA
2	Anthropometrics	Difference in head circumference gain, cm/day	ITT	BBN-102	9	120	128.1	NA	Mean	NA	NA	NA	NA	NA	NA	NA	-0.001	NA	-0.004	0.003	-0.011	NA	0.6891
2	Anthropometrics	Difference in head circumference gain, cm/day	PP	BBN-102	9	120	127.9	NA	Mean	NA	NA	NA	NA	NA	NA	NA	-0.001	NA	-0.005	0.002	-0.011	NA	0.4892		Appears like duplicate a p-value, but correct
2	Anthropometrics	Difference in head circumference-for-age z-score	ITT	BBN-102	9	120	128.1	NA	Mean	NA	NA	NA	NA	NA	NA	NA	-0.272	NA	-0.592	0.048	-0.84	NA	0.6364		PP and ITT differ in statistical significance
2	Anthropometrics	Difference in head circumference-for-age z-score	PP	BBN-102	9	120	127.9	NA	Mean	NA	NA	NA	NA	NA	NA	NA	-0.429	NA	-0.773	-0.085	-0.84	NA	0.2086	*	PP and ITT differ in statistical significance
2	Anthropometrics	Difference in length gain, cm/day	ITT	BBN-102	9	120	128.1	NA	Mean	NA	NA	NA	NA	NA	NA	NA	0.008	NA	0.002	0.013	-0.021	NA	0.09	*	P-val seems high, as CI doesn't overlap 0, but correct
2	Anthropometrics	Difference in length gain, cm/day	PP	BBN-102	9	120	127.9	NA	Mean	NA	NA	NA	NA	NA	NA	NA	0.009	NA	0.004	0.015	-0.021	NA	0.024	*
2	Anthropometrics	Difference in length-for-age z-score	ITT	BBN-102	9	120	128.1	NA	Mean	NA	NA	NA	NA	NA	NA	NA	0.159	NA	-0.154	0.472	-0.84	NA	0.6364		Appears like duplicate a p-value, but correct
2	Anthropometrics	Difference in length-for-age z-score	PP	BBN-102	9	120	127.9	NA	Mean	NA	NA	NA	NA	NA	NA	NA	0.135	NA	-0.208	0.479	-0.84	NA	0.4892		Appears like duplicate a p-value, but correct
2	Anthropometrics	Difference in weight-for-age z-score	ITT	BBN-102	9	120	128.1	NA	Mean	NA	NA	NA	NA	NA	NA	NA	0.149	NA	-0.109	0.407	-0.84	NA	0.6364		Appears like duplicate a p-value, but correct
2	Anthropometrics	Difference in weight-for-age z-score	PP	BBN-102	9	120	127.9	NA	Mean	NA	NA	NA	NA	NA	NA	NA	0.124	NA	-0.158	0.405	-0.84	NA	0.4892		Appears like duplicate a p-value, but correct
2	Anthropometrics	Difference in weight-for-length, z-score	ITT	BBN-102	9	120	128.1	NA	Mean	NA	NA	NA	NA	NA	NA	NA	0.157	NA	-0.152	0.465	-0.84	NA	0.6364		Appears like duplicate a p-value, but correct
2	Anthropometrics	Difference in weight-for-length, z-score	PP	BBN-102	9	120	127.9	NA	Mean	NA	NA	NA	NA	NA	NA	NA	0.128	NA	-0.186	0.441	-0.84	NA	0.4892		Appears like duplicate a p-value, but correct
2	Anthropometrics	Formula intake, ml/day	ITT	BBN-102	2	15	23.1	95	Mean	698.052	185.867	681.913	397.783	1420.65	NA	NA	NA	NA	NA	NA	NA	NA
2	Anthropometrics	Formula intake, ml/day	PP	BBN-102	2	15	22.9	70	Mean	684.016	178.4	662.877	397.783	1420.65	NA	NA	NA	NA	NA	NA	NA	NA
2	Anthropometrics	Formula intake, ml/day	ITT	Brand	2	15	23.7	102	Mean	656.882	144.975	648.67	340.957	1117.49	NA	NA	NA	NA	NA	NA	NA	NA
2	Anthropometrics	Formula intake, ml/day	PP	Brand	2	15	23.8	73	Mean	661.115	134.169	648.67	383.576	1117.49	NA	NA	NA	NA	NA	NA	NA	NA
2	Anthropometrics	Formula intake, ml/day	ITT	BBN-102	3	30	38.1	85	Mean	796.248	181.196	767.153	435.572	1420.65	NA	NA	NA	NA	NA	NA	NA	NA
2	Anthropometrics	Formula intake, ml/day	PP	BBN-102	3	30	37.9	66	Mean	794.713	184.012	762.464	435.572	1420.65	NA	NA	NA	NA	NA	NA	NA	NA
2	Anthropometrics	Formula intake, ml/day	ITT	Brand	3	30	38.7	105	Mean	727.999	160.75	719.703	378.746	1287.96	NA	NA	NA	NA	NA	NA	NA	NA
2	Anthropometrics	Formula intake, ml/day	PP	Brand	3	30	38.8	80	Mean	737.887	154.817	723.397	378.746	1249.32	NA	NA	NA	NA	NA	NA	NA	NA
2	Anthropometrics	Formula intake, ml/day	ITT	BBN-102	5	60	68.1	86	Mean	875.293	236.905	847.704	416.82	1875.26	NA	NA	NA	NA	NA	NA	NA	NA
2	Anthropometrics	Formula intake, ml/day	PP	BBN-102	5	60	67.9	70	Mean	889.613	238.343	847.704	483.022	1875.26	NA	NA	NA	NA	NA	NA	NA	NA
2	Anthropometrics	Formula intake, ml/day	ITT	Brand	5	60	68.7	98	Mean	814.063	175.115	802.669	369.37	1363.83	NA	NA	NA	NA	NA	NA	NA	NA
2	Anthropometrics	Formula intake, ml/day	PP	Brand	5	60	68.8	76	Mean	817.415	163.773	804.942	369.37	1318.93	NA	NA	NA	NA	NA	NA	NA	NA
2	Anthropometrics	Formula intake, ml/day	ITT	BBN-102	7	90	98.1	77	Mean	990.82	253.768	947.007	511.435	1818.44	NA	NA	NA	NA	NA	NA	NA	NA
2	Anthropometrics	Formula intake, ml/day	PP	BBN-102	7	90	97.9	71	Mean	979.142	242.707	937.631	511.435	1818.44	NA	NA	NA	NA	NA	NA	NA	NA
2	Anthropometrics	Formula intake, ml/day	ITT	Brand	7	90	98.7	92	Mean	891.63	222.44	852.392	397.783	1818.44	NA	NA	NA	NA	NA	NA	NA	NA
2	Anthropometrics	Formula intake, ml/day	PP	Brand	7	90	98.8	74	Mean	897.682	201.182	852.392	397.783	1723.82	NA	NA	NA	NA	NA	NA	NA	NA
2	Anthropometrics	Formula intake, ml/day	ITT	BBN-102	9	120	128.1	72	Mean	1036.28	249.884	999.145	568.261	1666.99	NA	NA	NA	NA	NA	NA	NA	NA
2	Anthropometrics	Formula intake, ml/day	PP	BBN-102	9	120	127.9	69	Mean	1026.02	246.711	994.457	568.261	1666.99	NA	NA	NA	NA	NA	NA	NA	NA
2	Anthropometrics	Formula intake, ml/day	ITT	Brand	9	120	128.7	91	Mean	932.659	215.55	899.842	359.993	1742.57	NA	NA	NA	NA	NA	NA	NA	NA
2	Anthropometrics	Formula intake, ml/day	PP	Brand	9	120	128.8	76	Mean	942.66	218.525	913.906	359.993	1742.57	NA	NA	NA	NA	NA	NA	NA	NA
2	Anthropometrics	Formula intake, ml/day	ITT	BBN-102	1	0	8.1	89	Mean	590.679	191.851	556.328	293.507	1363.83	NA	NA	NA	NA	NA	NA	NA	NA
2	Anthropometrics	Formula intake, ml/day	PP	BBN-102	1	0	7.9	65	Mean	574.768	155.519	554.055	321.92	1022.87	NA	NA	NA	NA	NA	NA	NA	NA
2	Anthropometrics	Formula intake, ml/day	ITT	Brand	1	0	8.7	111	Mean	529.108	156.925	539.848	142.065	1022.87	NA	NA	NA	NA	NA	NA	NA	NA
2	Anthropometrics	Formula intake, ml/day	PP	Brand	1	0	8.8	74	Mean	532.915	132.18	523.369	213.098	966.044	NA	NA	NA	NA	NA	NA	NA	NA
2	Anthropometrics	Formula intake, oz/day	ITT	BBN-102	2	15	23.1	95	Mean	24.568	6.5416	24	14	50	NA	NA	NA	NA	NA	NA	NA	NA	0.6364
2	Anthropometrics	Formula intake, oz/day	PP	BBN-102	2	15	22.9	70	Mean	24.074	6.2788	23.33	14	50	NA	NA	NA	NA	NA	NA	NA	NA	0.4892
2	Anthropometrics	Formula intake, oz/day	ITT	Brand	2	15	23.7	102	Mean	23.119	5.1024	22.83	12	39.33	NA	NA	NA	NA	NA	NA	NA	NA
2	Anthropometrics	Formula intake, oz/day	PP	Brand	2	15	23.8	73	Mean	23.268	4.7221	22.83	13.5	39.33	NA	NA	NA	NA	NA	NA	NA	NA
2	Anthropometrics	Formula intake, oz/day	ITT	BBN-102	3	30	38.1	85	Mean	28.024	6.3772	27	15.33	50	NA	NA	NA	NA	NA	NA	NA	NA	0.09
2	Anthropometrics	Formula intake, oz/day	PP	BBN-102	3	30	37.9	66	Mean	27.97	6.4763	26.835	15.33	50	NA	NA	NA	NA	NA	NA	NA	NA	0.4014
2	Anthropometrics	Formula intake, oz/day	ITT	Brand	3	30	38.7	105	Mean	25.622	5.6576	25.33	13.33	45.33	NA	NA	NA	NA	NA	NA	NA	NA
2	Anthropometrics	Formula intake, oz/day	PP	Brand	3	30	38.8	80	Mean	25.97	5.4488	25.46	13.33	43.97	NA	NA	NA	NA	NA	NA	NA	NA
2	Anthropometrics	Formula intake, oz/day	ITT	BBN-102	5	60	68.1	86	Mean	30.806	8.3379	29.835	14.67	66	NA	NA	NA	NA	NA	NA	NA	NA	0.46
2	Anthropometrics	Formula intake, oz/day	PP	BBN-102	5	60	67.9	70	Mean	31.31	8.3885	29.835	17	66	NA	NA	NA	NA	NA	NA	NA	NA	0.3674
2	Anthropometrics	Formula intake, oz/day	ITT	Brand	5	60	68.7	98	Mean	28.651	6.1632	28.25	13	48	NA	NA	NA	NA	NA	NA	NA	NA
2	Anthropometrics	Formula intake, oz/day	PP	Brand	5	60	68.8	76	Mean	28.769	5.764	28.33	13	46.42	NA	NA	NA	NA	NA	NA	NA	NA
2	Anthropometrics	Formula intake, oz/day	ITT	BBN-102	7	90	98.1	77	Mean	34.872	8.9314	33.33	18	64	NA	NA	NA	NA	NA	NA	NA	NA	0.09
2	Anthropometrics	Formula intake, oz/day	PP	BBN-102	7	90	97.9	71	Mean	34.461	8.5421	33	18	64	NA	NA	NA	NA	NA	NA	NA	NA	0.3674
2	Anthropometrics	Formula intake, oz/day	ITT	Brand	7	90	98.7	92	Mean	31.381	7.8288	30	14	64	NA	NA	NA	NA	NA	NA	NA	NA
2	Anthropometrics	Formula intake, oz/day	PP	Brand	7	90	98.8	74	Mean	31.594	7.0806	30	14	60.67	NA	NA	NA	NA	NA	NA	NA	NA
2	Anthropometrics	Formula intake, oz/day	ITT	BBN-102	9	120	128.1	72	Mean	36.472	8.7947	35.165	20	58.67	NA	NA	NA	NA	NA	NA	NA	NA	0.0765
2	Anthropometrics	Formula intake, oz/day	PP	BBN-102	9	120	127.9	69	Mean	36.111	8.683	35	20	58.67	NA	NA	NA	NA	NA	NA	NA	NA	0.3674
2	Anthropometrics	Formula intake, oz/day	ITT	Brand	9	120	128.7	91	Mean	32.825	7.5863	31.67	12.67	61.33	NA	NA	NA	NA	NA	NA	NA	NA
2	Anthropometrics	Formula intake, oz/day	PP	Brand	9	120	128.8	76	Mean	33.177	7.691	32.165	12.67	61.33	NA	NA	NA	NA	NA	NA	NA	NA
2	Anthropometrics	Formula intake, oz/day	ITT	BBN-102	1	0	8.1	89	Mean	20.789	6.7522	19.58	10.33	48	NA	NA	NA	NA	NA	NA	NA	NA	0.1463
2	Anthropometrics	Formula intake, oz/day	PP	BBN-102	1	0	7.9	65	Mean	20.229	5.4735	19.5	11.33	36	NA	NA	NA	NA	NA	NA	NA	NA	0.4892
2	Anthropometrics	Formula intake, oz/day	ITT	Brand	1	0	8.7	111	Mean	18.622	5.523	19	5	36	NA	NA	NA	NA	NA	NA	NA	NA
2	Anthropometrics	Formula intake, oz/day	PP	Brand	1	0	8.8	74	Mean	18.756	4.6521	18.42	7.5	34	NA	NA	NA	NA	NA	NA	NA	NA
2	Anthropometrics	Head circumference gain, cm/day	ITT	BBN-102	2	15	23.1	101	Mean	0.103	0.0503	0.1	-0.03	0.26	0.093	0.113	0.10043	0.004823	NA	NA	NA	NA	0.352198
2	Anthropometrics	Head circumference gain, cm/day	PP	BBN-102	2	15	22.9	74	Mean	0.104	0.0526	0.1	-0.03	0.26	0.091	0.116	0.10222	0.005718	NA	NA	NA	NA	0.300225
2	Anthropometrics	Head circumference gain, cm/day	ITT	Brand	2	15	23.7	117	Mean	0.097	0.0449	0.09	0	0.21	0.089	0.105	0.09634	0.004414	NA	NA	NA	NA
2	Anthropometrics	Head circumference gain, cm/day	PP	Brand	2	15	23.8	82	Mean	0.096	0.0432	0.09	0	0.19	0.087	0.106	0.09642	0.005377	NA	NA	NA	NA
2	Anthropometrics	Head circumference gain, cm/day	ITT	BBN-102	3	30	38.1	96	Mean	0.091	0.0318	0.09	0.01	0.19	0.085	0.098	0.08904	0.003389	NA	NA	NA	NA	0.830712
2	Anthropometrics	Head circumference gain, cm/day	PP	BBN-102	3	30	37.9	73	Mean	0.092	0.0334	0.09	0.01	0.19	0.085	0.1	0.09104	0.004045	NA	NA	NA	NA	0.566748
2	Anthropometrics	Head circumference gain, cm/day	ITT	Brand	3	30	38.7	113	Mean	0.092	0.0346	0.09	-0.04	0.19	0.085	0.098	0.09219	0.003042	NA	NA	NA	NA
2	Anthropometrics	Head circumference gain, cm/day	PP	Brand	3	30	38.8	82	Mean	0.095	0.0317	0.09	0	0.19	0.089	0.102	0.09552	0.003764	NA	NA	NA	NA
2	Anthropometrics	Head circumference gain, cm/day	ITT	BBN-102	5	60	68.1	93	Mean	0.073	0.0169	0.07	0.04	0.13	0.07	0.077	0.07134	0.001928	NA	NA	NA	NA	0.678646
2	Anthropometrics	Head circumference gain, cm/day	PP	BBN-102	5	60	67.9	73	Mean	0.073	0.0165	0.07	0.04	0.13	0.069	0.077	0.0718	0.002349	NA	NA	NA	NA	>0.999999
2	Anthropometrics	Head circumference gain, cm/day	ITT	Brand	5	60	68.7	107	Mean	0.072	0.0173	0.07	0	0.12	0.069	0.075	0.07174	0.001619	NA	NA	NA	NA
2	Anthropometrics	Head circumference gain, cm/day	PP	Brand	5	60	68.8	83	Mean	0.073	0.0158	0.07	0.04	0.12	0.07	0.076	0.07345	0.0021	NA	NA	NA	NA
2	Anthropometrics	Head circumference gain, cm/day	ITT	BBN-102	7	90	98.1	81	Mean	0.066	0.0133	0.06	0.04	0.12	0.063	0.069	0.06295	0.001601	NA	NA	NA	NA	0.031805	*	PP and ITT differ in statistical significance
2	Anthropometrics	Head circumference gain, cm/day	PP	BBN-102	7	90	97.9	73	Mean	0.064	0.0115	0.06	0.04	0.09	0.062	0.067	0.06314	0.001937	NA	NA	NA	NA	0.589116		PP and ITT differ in statistical significance
2	Anthropometrics	Head circumference gain, cm/day	ITT	Brand	7	90	98.7	103	Mean	0.062	0.0115	0.06	0.03	0.09	0.06	0.064	0.06177	0.001255	NA	NA	NA	NA
2	Anthropometrics	Head circumference gain, cm/day	PP	Brand	7	90	98.8	82	Mean	0.063	0.0111	0.06	0.04	0.08	0.06	0.065	0.06279	0.001687	NA	NA	NA	NA
2	Anthropometrics	Head circumference gain, cm/day	ITT	BBN-102	9	120	128.1	75	Mean	0.057	0.0094	0.06	0.04	0.07	0.055	0.059	0.05579	0.001483	NA	NA	NA	NA	>0.999999
2	Anthropometrics	Head circumference gain, cm/day	PP	BBN-102	9	120	127.9	74	Mean	0.057	0.0094	0.06	0.04	0.07	0.055	0.059	0.05612	0.001847	NA	NA	NA	NA	>0.999999
2	Anthropometrics	Head circumference gain, cm/day	ITT	Brand	9	120	128.7	101	Mean	0.057	0.011	0.06	0.03	0.08	0.055	0.059	0.05648	0.00113	NA	NA	NA	NA
2	Anthropometrics	Head circumference gain, cm/day	PP	Brand	9	120	128.8	83	Mean	0.057	0.0111	0.06	0.03	0.08	0.055	0.06	0.05757	0.001593	NA	NA	NA	NA
2	Anthropometrics	Head circumference-for-age z-score	ITT	BBN-102	2	15	23.1	101	Mean	-0.119	1.0524	-0.31	-2.21	3.1	-0.326	0.089	-0.2528	0.1186	NA	NA	NA	NA	0.01171	*
2	Anthropometrics	Head circumference-for-age z-score	PP	BBN-102	2	15	22.9	74	Mean	-0.059	1.0358	-0.25	-1.77	3.1	-0.299	0.181	-0.3488	0.1648	NA	NA	NA	NA	0.027483	*
2	Anthropometrics	Head circumference-for-age z-score	ITT	Brand	2	15	23.7	117	Mean	0.211	0.8642	0.3	-2.21	2.2	0.053	0.369	0.1702	0.09128	NA	NA	NA	NA
2	Anthropometrics	Head circumference-for-age z-score	PP	Brand	2	15	23.8	82	Mean	0.285	0.8941	0.4	-2.21	2.2	0.089	0.482	0.09831	0.1434	NA	NA	NA	NA
2	Anthropometrics	Head circumference-for-age z-score	ITT	BBN-102	3	30	38.1	96	Mean	0.026	1.0571	-0.065	-2.41	3.21	-0.188	0.241	-0.1475	0.1225	NA	NA	NA	NA	0.005832	*
2	Anthropometrics	Head circumference-for-age z-score	PP	BBN-102	3	30	37.9	73	Mean	0.074	1.091	-0.1	-2.09	3.21	-0.18	0.329	-0.219	0.1665	NA	NA	NA	NA	0.003006	*
2	Anthropometrics	Head circumference-for-age z-score	ITT	Brand	3	30	38.7	113	Mean	0.407	0.9198	0.52	-3.22	2.42	0.236	0.579	0.3286	0.09559	NA	NA	NA	NA
2	Anthropometrics	Head circumference-for-age z-score	PP	Brand	3	30	38.8	82	Mean	0.546	0.8539	0.595	-1.62	2.42	0.359	0.734	0.3482	0.1451	NA	NA	NA	NA
2	Anthropometrics	Head circumference-for-age z-score	ITT	BBN-102	5	60	68.1	93	Mean	0.146	0.9577	-0.01	-1.91	3	-0.052	0.343	-0.07878	0.117	NA	NA	NA	NA	0.096242		PP and ITT differ in statistical significance
2	Anthropometrics	Head circumference-for-age z-score	PP	BBN-102	5	60	67.9	73	Mean	0.084	0.9392	-0.05	-1.91	3	-0.135	0.303	-0.213	0.1606	NA	NA	NA	NA	0.00646	*	PP and ITT differ in statistical significance
2	Anthropometrics	Head circumference-for-age z-score	ITT	Brand	5	60	68.7	107	Mean	0.365	0.8941	0.41	-1.82	2.83	0.194	0.537	0.2817	0.09035	NA	NA	NA	NA
2	Anthropometrics	Head circumference-for-age z-score	PP	Brand	5	60	68.8	83	Mean	0.482	0.8612	0.48	-1.37	2.83	0.294	0.67	0.2957	0.139	NA	NA	NA	NA
2	Anthropometrics	Head circumference-for-age z-score	ITT	BBN-102	7	90	98.1	81	Mean	0.285	1.0871	0.26	-2	3.72	0.044	0.525	0.05004	0.1264	NA	NA	NA	NA	0.320023		PP and ITT differ in statistical significance
2	Anthropometrics	Head circumference-for-age z-score	PP	BBN-102	7	90	97.9	73	Mean	0.199	1.0623	0.21	-2	3.72	-0.049	0.447	-0.09866	0.1673	NA	NA	NA	NA	0.036629	*	PP and ITT differ in statistical significance
2	Anthropometrics	Head circumference-for-age z-score	ITT	Brand	7	90	98.7	103	Mean	0.433	0.9252	0.51	-2.17	3.24	0.252	0.613	0.3361	0.09953	NA	NA	NA	NA
2	Anthropometrics	Head circumference-for-age z-score	PP	Brand	7	90	98.8	82	Mean	0.532	0.9042	0.575	-2.17	3.24	0.333	0.73	0.3372	0.1457	NA	NA	NA	NA
2	Anthropometrics	Head circumference-for-age z-score	ITT	BBN-102	9	120	128.1	75	Mean	0.352	0.9785	0.22	-1.8	3.25	0.127	0.577	0.1913	0.1304	NA	NA	NA	NA	0.124209		PP and ITT differ in statistical significance
2	Anthropometrics	Head circumference-for-age z-score	PP	BBN-102	9	120	127.9	74	Mean	0.342	0.9813	0.185	-1.8	3.25	0.114	0.569	0.05066	0.1676	NA	NA	NA	NA	0.046361	*	PP and ITT differ in statistical significance
2	Anthropometrics	Head circumference-for-age z-score	ITT	Brand	9	120	128.7	101	Mean	0.592	1.0483	0.49	-2.14	3.84	0.385	0.799	0.4629	0.1032	NA	NA	NA	NA
2	Anthropometrics	Head circumference-for-age z-score	PP	Brand	9	120	128.8	83	Mean	0.664	1.0221	0.5	-2.14	3.84	0.44	0.887	0.4799	0.1463	NA	NA	NA	NA
2	Anthropometrics	Head circumference-for-age z-score	ITT	BBN-102	1	0	8.1	103	Mean	-0.221	0.9521	-0.34	-1.73	1.55	-0.407	-0.035	-0.3604	0.1165	NA	NA	NA	NA	0.002377	*
2	Anthropometrics	Head circumference-for-age z-score	PP	BBN-102	1	0	7.9	74	Mean	-0.192	0.9329	-0.32	-1.73	1.55	-0.408	0.024	-0.4798	0.1619	NA	NA	NA	NA	0.007369	*
2	Anthropometrics	Head circumference-for-age z-score	ITT	Brand	1	0	8.7	125	Mean	0.154	0.8873	0.19	-2.06	2.26	-0.003	0.311	0.1361	0.08799	NA	NA	NA	NA
2	Anthropometrics	Head circumference-for-age z-score	PP	Brand	1	0	8.8	83	Mean	0.206	0.9016	0.25	-2.03	2.26	0.01	0.403	0.02295	0.1404	NA	NA	NA	NA
2	Anthropometrics	Length-for-age z-score	ITT	BBN-102	2	15	23.1	101	Mean	-0.437	0.8907	-0.44	-2.38	2.08	-0.613	-0.261	-0.5351	0.1145	NA	NA	NA	NA	0.930132
2	Anthropometrics	Length-for-age z-score	PP	BBN-102	2	15	22.9	74	Mean	-0.398	0.8523	-0.405	-2.27	2.08	-0.595	-0.2	-0.6086	0.1588	NA	NA	NA	NA	0.929666
2	Anthropometrics	Length-for-age z-score	ITT	Brand	2	15	23.7	117	Mean	-0.448	0.9485	-0.36	-2.65	2.05	-0.622	-0.274	-0.4511	0.08797	NA	NA	NA	NA
2	Anthropometrics	Length-for-age z-score	PP	Brand	2	15	23.8	82	Mean	-0.411	0.9724	-0.27	-2.65	2.05	-0.625	-0.197	-0.5305	0.1383	NA	NA	NA	NA
2	Anthropometrics	Length-for-age z-score	ITT	BBN-102	3	30	38.1	96	Mean	-0.345	0.94	-0.465	-2.12	2.24	-0.535	-0.154	-0.4566	0.1184	NA	NA	NA	NA	0.328874
2	Anthropometrics	Length-for-age z-score	PP	BBN-102	3	30	37.9	73	Mean	-0.326	0.8359	-0.49	-2.12	2.24	-0.521	-0.131	-0.5299	0.157	NA	NA	NA	NA	0.397832
2	Anthropometrics	Length-for-age z-score	ITT	Brand	3	30	38.7	113	Mean	-0.478	1.0113	-0.42	-3.3	2.34	-0.667	-0.29	-0.5081	0.09223	NA	NA	NA	NA
2	Anthropometrics	Length-for-age z-score	PP	Brand	3	30	38.8	82	Mean	-0.449	0.9558	-0.35	-3.24	2.34	-0.659	-0.239	-0.5794	0.1364	NA	NA	NA	NA
2	Anthropometrics	Length-for-age z-score	ITT	BBN-102	5	60	68.1	93	Mean	-0.333	1.0439	-0.5	-2.92	2.41	-0.548	-0.118	-0.4438	0.1261	NA	NA	NA	NA	0.302768
2	Anthropometrics	Length-for-age z-score	PP	BBN-102	5	60	67.9	73	Mean	-0.279	1.0256	-0.32	-2.92	2.41	-0.519	-0.04	-0.4816	0.1678	NA	NA	NA	NA	0.262491
2	Anthropometrics	Length-for-age z-score	ITT	Brand	5	60	68.7	107	Mean	-0.486	1.0448	-0.49	-3.13	2.42	-0.686	-0.286	-0.4846	0.1077	NA	NA	NA	NA
2	Anthropometrics	Length-for-age z-score	PP	Brand	5	60	68.8	83	Mean	-0.463	1.0139	-0.42	-3.13	2.42	-0.685	-0.242	-0.5841	0.1467	NA	NA	NA	NA
2	Anthropometrics	Length-for-age z-score	ITT	BBN-102	7	90	98.1	81	Mean	-0.097	0.8664	-0.19	-2.31	2.18	-0.289	0.095	-0.2572	0.1215	NA	NA	NA	NA	0.032185	*	PP and ITT differ in statistical significance
2	Anthropometrics	Length-for-age z-score	PP	BBN-102	7	90	97.9	73	Mean	-0.13	0.8726	-0.21	-2.31	2.18	-0.333	0.074	-0.3312	0.1603	NA	NA	NA	NA	0.183883		PP and ITT differ in statistical significance
2	Anthropometrics	Length-for-age z-score	ITT	Brand	7	90	98.7	103	Mean	-0.405	1.0285	-0.37	-3.19	2.29	-0.606	-0.204	-0.4155	0.0948	NA	NA	NA	NA
2	Anthropometrics	Length-for-age z-score	PP	Brand	7	90	98.8	82	Mean	-0.328	0.9631	-0.25	-3.19	2.08	-0.54	-0.116	-0.463	0.1397	NA	NA	NA	NA
2	Anthropometrics	Length-for-age z-score	ITT	BBN-102	9	120	128.1	75	Mean	0.117	0.9514	-0.12	-1.71	2.38	-0.102	0.335	-0.0257	0.1282	NA	NA	NA	NA	0.067927
2	Anthropometrics	Length-for-age z-score	PP	BBN-102	9	120	127.9	74	Mean	0.094	0.9371	-0.13	-1.71	2.38	-0.123	0.311	-0.1138	0.1646	NA	NA	NA	NA	0.172442
2	Anthropometrics	Length-for-age z-score	ITT	Brand	9	120	128.7	102	Mean	-0.161	1.0259	-0.165	-2.3	2.17	-0.362	0.041	-0.185	0.1003	NA	NA	NA	NA
2	Anthropometrics	Length-for-age z-score	PP	Brand	9	120	128.8	83	Mean	-0.119	1.0019	-0.15	-2.3	2.17	-0.338	0.099	-0.2493	0.1438	NA	NA	NA	NA
2	Anthropometrics	Length-for-age z-score	ITT	BBN-102	1	0	8.1	103	Mean	-0.52	0.8323	-0.66	-1.73	1.55	-0.682	-0.357	-0.6282	0.1113	NA	NA	NA	NA	0.034051	*	PP and ITT differ in statistical significance
2	Anthropometrics	Length-for-age z-score	PP	BBN-102	1	0	7.9	74	Mean	-0.427	0.8406	-0.62	-1.73	1.55	-0.667	-0.278	-0.6815	0.1558	NA	NA	NA	NA	0.155606		PP and ITT differ in statistical significance
2	Anthropometrics	Length-for-age z-score	ITT	Brand	1	0	8.7	125	Mean	-0.272	0.9066	-0.23	-2.47	1.76	-0.433	-0.112	-0.2732	0.08354	NA	NA	NA	NA
2	Anthropometrics	Length-for-age z-score	PP	Brand	1	0	8.8	83	Mean	-0.223	0.9389	-0.18	-2.47	1.76	-0.428	-0.018	-0.3485	0.1351	NA	NA	NA	NA
2	Anthropometrics	Weight-for-age z-score	ITT	BBN-102	2	15	23.1	101	Mean	-0.356	0.8461	-0.39	-1.98	1.92	-0.523	-0.189	-0.3423	0.09943	NA	NA	NA	NA	0.33189
2	Anthropometrics	Weight-for-age z-score	PP	BBN-102	2	15	22.9	74	Mean	-0.344	0.7706	-0.375	-1.87	1.92	-0.523	-0.166	-0.4743	0.1337	NA	NA	NA	NA	0.473726
2	Anthropometrics	Weight-for-age z-score	ITT	Brand	2	15	23.7	117	Mean	-0.25	0.7625	-0.27	-2.09	1.68	-0.39	-0.11	-0.2487	0.07612	NA	NA	NA	NA
2	Anthropometrics	Weight-for-age z-score	PP	Brand	2	15	23.8	82	Mean	-0.256	0.7578	-0.27	-2.09	1.68	-0.422	-0.089	-0.3685	0.1162	NA	NA	NA	NA
2	Anthropometrics	Weight-for-age z-score	ITT	BBN-102	3	30	38.1	96	Mean	-0.39	0.8412	-0.39	-2.01	1.73	-0.56	-0.219	-0.3963	0.09981	NA	NA	NA	NA	0.512602
2	Anthropometrics	Weight-for-age z-score	PP	BBN-102	3	30	37.9	73	Mean	-0.368	0.8191	-0.36	-2.01	1.73	-0.559	-0.176	-0.5021	0.1357	NA	NA	NA	NA	0.722582
2	Anthropometrics	Weight-for-age z-score	ITT	Brand	3	30	38.7	113	Mean	-0.317	0.7671	-0.31	-1.98	1.64	-0.46	-0.174	-0.3235	0.07676	NA	NA	NA	NA
2	Anthropometrics	Weight-for-age z-score	PP	Brand	3	30	38.8	82	Mean	-0.323	0.7558	-0.285	-1.98	1.64	-0.489	-0.157	-0.4314	0.1182	NA	NA	NA	NA
2	Anthropometrics	Weight-for-age z-score	ITT	BBN-102	5	60	68.1	93	Mean	-0.375	0.7893	-0.34	-2.37	1.37	-0.538	-0.213	-0.3905	0.1018	NA	NA	NA	NA	0.76827
2	Anthropometrics	Weight-for-age z-score	PP	BBN-102	5	60	67.9	73	Mean	-0.355	0.7744	-0.34	-2.37	1.37	-0.536	-0.175	-0.4815	0.1373	NA	NA	NA	NA	0.925482
2	Anthropometrics	Weight-for-age z-score	ITT	Brand	5	60	68.7	107	Mean	-0.409	0.8326	-0.43	-2.42	1.69	-0.569	-0.249	-0.3911	0.07953	NA	NA	NA	NA
2	Anthropometrics	Weight-for-age z-score	PP	Brand	5	60	68.8	83	Mean	-0.367	0.8185	-0.37	-2.04	1.69	-0.546	-0.189	-0.4818	0.1196	NA	NA	NA	NA
2	Anthropometrics	Weight-for-age z-score	ITT	BBN-102	7	90	98.1	81	Mean	-0.156	0.7441	-0.13	-2.28	1.44	-0.321	0.008	-0.2196	0.1037	NA	NA	NA	NA	0.15953
2	Anthropometrics	Weight-for-age z-score	PP	BBN-102	7	90	97.9	73	Mean	-0.162	0.7531	-0.25	-2.28	1.44	-0.338	0.014	-0.3114	0.1367	NA	NA	NA	NA	0.423747
2	Anthropometrics	Weight-for-age z-score	ITT	Brand	7	90	98.7	103	Mean	-0.326	0.8592	-0.34	-2.44	1.68	-0.494	-0.158	-0.3342	0.08159	NA	NA	NA	NA
2	Anthropometrics	Weight-for-age z-score	PP	Brand	7	90	98.8	82	Mean	-0.264	0.8223	-0.24	-0.194	1.68	-0.445	-0.084	-0.3868	0.1192	NA	NA	NA	NA
2	Anthropometrics	Weight-for-age z-score	ITT	BBN-102	9	120	128.1	75	Mean	0.017	0.7662	0.03	-1.84	1.36	-0.16	0.193	-0.04003	0.106	NA	NA	NA	NA	0.116667
2	Anthropometrics	Weight-for-age z-score	PP	BBN-102	9	120	127.9	74	Mean	0.005	0.765	0.015	-1.84	1.36	-0.172	0.182	-0.1339	0.1373	NA	NA	NA	NA	0.223337
2	Anthropometrics	Weight-for-age z-score	ITT	Brand	9	120	128.7	102	Mean	-0.185	0.8943	-0.2	-2.19	2.05	-0.361	-0.009	-0.1888	0.08348	NA	NA	NA	NA
2	Anthropometrics	Weight-for-age z-score	PP	Brand	9	120	128.8	83	Mean	-0.153	0.8451	-0.18	-1.83	2.05	-0.338	0.031	-0.2574	0.1197	NA	NA	NA	NA
2	Anthropometrics	Weight-for-age z-score	ITT	BBN-102	1	0	8.1	103	Mean	-0.343	0.8204	-0.37	-1.72	1.57	-0.503	-0.182	-0.3349	0.09827	NA	NA	NA	NA	0.126888
2	Anthropometrics	Weight-for-age z-score	PP	BBN-102	1	0	7.9	74	Mean	-0.287	0.8162	-0.35	-1.71	1.57	-0.476	-0.098	-0.4184	0.1357	NA	NA	NA	NA	0.357862
2	Anthropometrics	Weight-for-age z-score	ITT	Brand	1	0	8.7	125	Mean	-0.181	0.7726	-0.23	-1.74	1.65	-0.318	-0.044	-0.1884	0.07439	NA	NA	NA	NA
2	Anthropometrics	Weight-for-age z-score	PP	Brand	1	0	8.8	83	Mean	-0.17	0.7726	-0.24	-1.66	1.6	-0.339	-0.001	-0.2905	0.1182	NA	NA	NA	NA
2	Anthropometrics	Weight-for-length, z-score	ITT	BBN-102	2	15	23.1	101	Mean	-0.147	1.0057	-0.12	-3.44	1.99	-0.345	0.052	-0.00441	0.1222	NA	NA	NA	NA	0.181113
2	Anthropometrics	Weight-for-length, z-score	PP	BBN-102	2	15	22.9	74	Mean	-0.182	1.026	-0.225	-3.44	1.99	-0.42	0.055	-0.04807	0.155	NA	NA	NA	NA	0.292495
2	Anthropometrics	Weight-for-length, z-score	ITT	Brand	2	15	23.7	117	Mean	0.045	1.0933	-0.06	-2.2	2.83	-0.155	0.245	0.04171	0.09874	NA	NA	NA	NA
2	Anthropometrics	Weight-for-length, z-score	PP	Brand	2	15	23.8	82	Mean	-0.003	1.0842	-0.16	-2.2	2.83	-0.241	0.236	0.02413	0.1384	NA	NA	NA	NA
2	Anthropometrics	Weight-for-length, z-score	ITT	BBN-102	3	30	38.1	96	Mean	-0.095	1.093	-0.09	-3.49	2.18	-0.316	0.127	0.03114	0.1354	NA	NA	NA	NA	0.087514
2	Anthropometrics	Weight-for-length, z-score	PP	BBN-102	3	30	37.9	73	Mean	-0.097	1.1372	-0.02	-3.49	2.18	-0.362	0.168	0.02409	0.1672	NA	NA	NA	NA	0.220142
2	Anthropometrics	Weight-for-length, z-score	ITT	Brand	3	30	38.7	113	Mean	0.187	1.2553	0.27	-3.29	4.16	-0.047	0.421	0.2006	0.1122	NA	NA	NA	NA
2	Anthropometrics	Weight-for-length, z-score	PP	Brand	3	30	38.8	82	Mean	0.137	1.2188	0.15	-3.29	4.16	-0.131	0.405	0.1742	0.1499	NA	NA	NA	NA
2	Anthropometrics	Weight-for-length, z-score	ITT	BBN-102	5	60	68.1	93	Mean	-0.043	1.0278	0.04	-3.33	3.38	-0.254	0.169	0.07244	0.1288	NA	NA	NA	NA	0.40745
2	Anthropometrics	Weight-for-length, z-score	PP	BBN-102	5	60	67.9	73	Mean	-0.084	1.0654	-0.03	-3.33	3.38	-0.333	0.164	0.05274	0.1562	NA	NA	NA	NA	0.247901
2	Anthropometrics	Weight-for-length, z-score	ITT	Brand	5	60	68.7	107	Mean	0.087	1.1671	0.13	-3.85	2.62	-0.137	0.31	0.0874	0.1064	NA	NA	NA	NA
2	Anthropometrics	Weight-for-length, z-score	PP	Brand	5	60	68.8	83	Mean	0.115	1.073	0.13	-2.81	2.62	-0.119	0.349	0.1296	0.139	NA	NA	NA	NA
2	Anthropometrics	Weight-for-length, z-score	ITT	BBN-102	7	90	98.1	81	Mean	-0.066	0.9489	-0.02	-2.56	2.01	-0.276	0.144	0.109	0.1257	NA	NA	NA	NA	0.566552
2	Anthropometrics	Weight-for-length, z-score	PP	BBN-102	7	90	97.9	73	Mean	-0.039	0.9615	-0.02	-2.56	2.01	-0.264	0.185	0.06448	0.1529	NA	NA	NA	NA	0.693204
2	Anthropometrics	Weight-for-length, z-score	ITT	Brand	7	90	98.7	103	Mean	0.027	1.1898	0.01	-4.92	2.81	-0.206	0.259	0.000431	0.109	NA	NA	NA	NA
2	Anthropometrics	Weight-for-length, z-score	PP	Brand	7	90	98.8	82	Mean	0.025	1.0439	-0.045	-2.99	2.71	-0.205	0.254	0.03718	0.136	NA	NA	NA	NA
2	Anthropometrics	Weight-for-length, z-score	ITT	BBN-102	9	120	128.1	75	Mean	-0.008	0.9074	0.17	-2.5	1.79	-0.217	0.201	0.109	0.1257	NA	NA	NA	NA	0.835516
2	Anthropometrics	Weight-for-length, z-score	PP	BBN-102	9	120	127.9	74	Mean	-0.005	0.9132	0.175	-2.5	1.79	-2.16	0.207	0.119	0.1454	NA	NA	NA	NA	0.847205
2	Anthropometrics	Weight-for-length, z-score	ITT	Brand	9	120	128.7	102	Mean	-0.04	1.0815	-0.07	-3.63	2.96	-0.253	0.172	-0.047	0.1066	NA	NA	NA	NA
2	Anthropometrics	Weight-for-length, z-score	PP	Brand	9	120	128.8	83	Mean	-0.034	0.9633	-0.1	-2.43	2.51	-0.244	0.176	-0.009	0.1284	NA	NA	NA	NA
2	Anthropometrics	Weight-for-length, z-score	ITT	BBN-102	1	0	8.1	103	Mean	-0.175	0.8108	-0.17	-1.58	1.57	-0.333	-0.016	-0.02815	0.1121	NA	NA	NA	NA	0.623797
2	Anthropometrics	Weight-for-length, z-score	PP	BBN-102	1	0	7.9	74	Mean	-0.145	0.7941	-0.16	-1.51	1.57	-0.329	0.039	-0.01464	0.136	NA	NA	NA	NA	0.323246
2	Anthropometrics	Weight-for-length, z-score	ITT	Brand	1	0	8.7	125	Mean	-0.236	1.0233	-0.29	-3.41	2.03	-0.417	-0.054	-0.2558	0.08647	NA	NA	NA	NA
2	Anthropometrics	Weight-for-length, z-score	PP	Brand	1	0	8.8	83	Mean	-0.276	0.8547	-0.4	-1.73	1.29	-0.463	-0.09	-0.2527	0.1188	NA	NA	NA	NA
2	Gastrointestinal	Bowel movement consistency	Safety	BBN-102	9	120	127.9	70	Mean	3.2	0.67	3	1	5	3	3.3	3.1968	0.08579	3	3.3	NA	NA	NA	NA
2	Gastrointestinal	Bowel movement consistency	Safety	Brand	9	120	128.7	92	Mean	3.2	0.8	3	1	5	3.1	3.4	3.2068	0.07243	3.1	3.4	NA	NA	NA	NA
2	Gastrointestinal	Difference in bowel movement consistency	Safety	BBN-102	9	120	127.9	NA	Mean	NA	NA	NA	NA	NA	NA	NA	0	NA	NA	NA	NA	NA	0.9278
2	Gastrointestinal	Difference in bowel movements, #/day	Safety	BBN-102	9	120	127.9	NA	Mean	NA	NA	NA	NA	NA	NA	NA	0.1	NA	NA	NA	NA	NA	0.5131
2	Gastrointestinal	Number of bowel movements, #/day	Safety	BBN-102	9	120	127.9	75	Mean	1.8	1.23	2	0	5	1.5	2.1	1.9712	0.1658	1.5	2.1	NA	NA	NA	NA
2	Gastrointestinal	Number of bowel movements, #/day	Safety	Brand	9	120	128.7	100	Mean	1.8	1.3	1	0	6	1.5	2	1.838	0.132	1.5	2	NA	NA	NA	NA
2	ICQ	Difference in Dull subscale	Safety	BBN-102	9	120	127.9	NA	Mean	NA	NA	NA	NA	NA	NA	NA	-0.9	NA	-1.9	0.2	NA	NA	0.1055
2	ICQ	Difference in Fussy/Difficult subscale	Safety	BBN-102	9	120	127.9	NA	Mean	NA	NA	NA	NA	NA	NA	NA	-2.6	NA	-4.5	-0.8	NA	NA	0.0053	*
2	ICQ	Difference in Unadaptable subscale	Safety	BBN-102	9	120	127.9	NA	Mean	NA	NA	NA	NA	NA	NA	NA	-1.1	NA	-2.9	0.8	NA	NA	0.2568
2	ICQ	Difference in Unpredictable subscale	Safety	BBN-102	9	120	127.9	NA	Mean	NA	NA	NA	NA	NA	NA	NA	-0.4	NA	-1.4	0.5	NA	NA	0.3785
2	ICQ	Dull subscale	Safety	BBN-102	9	120	127.9	75	Mean	6.5	2.92	6	3	13	5.9	7.2	6.7	0.43	NA	NA	NA	NA	NA
2	ICQ	Dull subscale	Safety	Brand	9	120	128.7	100	Mean	7.5	2.34	7	3	14	7.1	8	7.5	0.34	NA	NA	NA	NA	NA
2	ICQ	Fussy/Difficult subscale	Safety	BBN-102	9	120	127.9	75	Mean	15.5	5.33	16	6	27	14.3	16.8	14.8	0.75	NA	NA	NA	NA	NA
2	ICQ	Fussy/Difficult subscale	Safety	Brand	9	120	128.7	102	Mean	16.7	5.82	17	6	30	15.5	17.8	17.5	0.59	NA	NA	NA	NA	NA
2	ICQ	Unadaptable subscale	Safety	BBN-102	9	120	127.9	69	Mean	8.7	4.72	8	4	18	7.6	9.9	7.6	0.8	NA	NA	NA	NA	NA
2	ICQ	Unadaptable subscale	Safety	Brand	9	120	128.7	100	Mean	8.7	4.08	8	4	21	7.9	9.5	8.7	0.58	NA	NA	NA	NA	NA
2	ICQ	Unpredictable subscale	Safety	BBN-102	9	120	127.9	75	Mean	5.8	3.42	4	3	14	5	6.6	6.2	0.39	NA	NA	NA	NA	NA
2	ICQ	Unpredictable subscale	Safety	Brand	9	120	128.7	102	Mean	6.7	3.05	6	3	13	6.1	7.3	6.6	0.31	NA	NA	NA	NA	NA

## Sheet: Enrollment Age
Part	Population	Group	Enrollment Age
1	ITT	Brand	8.8
1	Safety	Brand	8.8
1	PP	Brand	8.8
1	ITT	BBN-001	8.8
1	Safety	BBN-001	9.4
1	PP	BBN-001	9.4
2	ITT	Brand	8.7
2	Safety	Brand	8.7
2	PP	Brand	8.8
2	ITT	BBN-102	8.1
2	Safety	BBN-102	7.9
2	PP	BBN-102	7.9
